# Supplementary material for: Genome-wide identification and expression analysis of the bHLH transcription factor family and its response to abiotic stress in sorghum [Sorghum bicolor (L.) Moench]
Source: BMC Genomics. 2021 Jun 5;22:415. doi: 10.1186/s12864-021-07652-9 (PMC8178921; doi:10.1186/s12864-021-07652-9)
Supplement: Supplementary file 1 — Additional file 1 Table S1. List of the 174 S. bicolor bHLH genes identified in this study. [file 12864_2021_7652_MOESM1_ESM.xlsx]

## Sheet: bHLH gene information
Supplementary Table 1 List of the 174Sb bHLH genes identified in this study.
Gene	Gene ID	Protein length	Mw(KDa)	pI	Location	Domain	Predicted Subcellular location（W）	DNA binding activity	G-box binding activity	Subfamily	Exons
SbbHLH001	SORBI_3001G041500	192	20.168	6.84	Chr1	HLH	Cytoplasmic	Non-DNA binding	-	UC	3
SbbHLH002	SORBI_3001G051300	254	27.2161	6.98	Chr1	HLH	Nuclear	E-box binding	G-box binding	18	6
SbbHLH003	SORBI_3001G056300	285	30.3224	6.92	Chr1	HLH	Nuclear	E-box binding	G-box binding	17	7
SbbHLH004	SORBI_3001G068301	483	52.6136	12.05	Chr1	HLH	Nuclear	Non-DNA binding	-	15	8
SbbHLH005	SORBI_3001G079300	293	31.695	6.19	Chr1	HLH	Nuclear	Non-E-box binding	-	19	5
SbbHLH006	SORBI_3001G082600	325	33.0741	8.18	Chr1	HLH	Nuclear	Non-E-box binding	-	12	6
SbbHLH007	SORBI_3001G095700	310	33.8138	5.7	Chr1	HLH	Nuclear	E-box binding	G-box binding	21	2
SbbHLH008	SORBI_3001G105000	316	34.9531	5.93	Chr1	HLH	Nuclear	E-box binding	G-box binding	18	9
SbbHLH009	SORBI_3001G107400	357	38.5495	5.95	Chr1	HLH	Nuclear	E-box binding	G-box binding	5	4
SbbHLH010	SORBI_3001G140800	386	39.6735	5.6	Chr1	HLH	Nuclear	E-box binding	G-box binding	5	3
SbbHLH011	SORBI_3001G140900	372	39.3852	5.47	Chr1	HLH	Nuclear	E-box binding	G-box binding	5	3
SbbHLH012	SORBI_3001G141100	337	36.2434	6.11	Chr1	HLH	Nuclear	E-box binding	G-box binding	5	3
SbbHLH013	SORBI_3001G158900	536	55.3962	6.13	Chr1	HLH	Nuclear	E-box binding	G-box binding	15	8
SbbHLH014	SORBI_3001G166700	301	33.253	5.35	Chr1	HLH	Nuclear	Non-E-box binding	-	19	5
SbbHLH015	SORBI_3001G254100	96	10.4428	7.98	Chr1	HLH	Mitochondrial	Non-DNA binding	-	UC	2
SbbHLH016	SORBI_3001G261448	325	35.1575	7.26	Chr1	HLH	Nuclear	E-box binding	G-box binding	3	3
SbbHLH017	SORBI_3001G271100	206	21.0608	6.62	Chr1	HLH	Nuclear	Non-DNA binding	-	10	3
SbbHLH018	SORBI_3001G278300	341	36.9355	5.54	Chr1	HLH	Nuclear	E-box binding	G-box binding	5	4
SbbHLH019	SORBI_3001G278500	318	33.8629	5.44	Chr1	HLH	Nuclear	E-box binding	G-box binding	5	4
SbbHLH020	SORBI_3001G287600	708	75.5193	6.12	Chr1	HLH、bHLH-MYC_N	Nuclear	E-box binding	G-box binding	8	2
SbbHLH021	SORBI_3001G300201	538	55.3098	6.32	Chr1	HLH	Nuclear	E-box binding	G-box binding	15	5
SbbHLH022	SORBI_3001G349700	315	33.7366	4.94	Chr1	HLH	Nuclear	Non-DNA binding	-	13	1
SbbHLH023	SORBI_3001G350300	236	25.1562	9.77	Chr1	HLH	Mitochondrial	E-box binding	Non-G-box binding	1	3
SbbHLH024	SORBI_3001G355600	270	29.3461	6.01	Chr1	HLH	Nuclear	Non-E-box binding	-	UC	4
SbbHLH025	SORBI_3001G416500	277	29.6683	8.45	Chr1	HLH	Nuclear	Non-DNA binding	-	12	9
SbbHLH026	SORBI_3001G430000	446	47.1505	5.81	Chr1	HLH	Nuclear	E-box binding	G-box binding	10	3
SbbHLH027	SORBI_3001G446500	327	36.1947	5.91	Chr1	HLH	Nuclear	E-box binding	G-box binding	5	4
SbbHLH028	SORBI_3001G447800	293	32.7047	5.1	Chr1	HLH	Nuclear	E-box binding	G-box binding	18	10
SbbHLH029	SORBI_3001G464300	323	35.2201	5.78	Chr1	HLH	Nuclear	Non-E-box binding	-	19	5
SbbHLH030	SORBI_3001G476500	358	37.6751	5.95	Chr1	HLH	Nuclear	E-box binding	G-box binding	3	3
SbbHLH031	SORBI_3001G488400	87	9.69097	9.03	Chr1	HLH	Nuclear	Non-DNA binding	-	UC	2
SbbHLH032	SORBI_3001G488600	93	10.3046	6.57	Chr1	HLH	Nuclear	Non-DNA binding	-	UC	2
SbbHLH033	SORBI_3001G513700	374	39.8979	5.06	Chr1	HLH	Nuclear	E-box binding	Non-G-box binding	9	4
SbbHLH034	SORBI_3001G518900	286	30.0942	5.61	Chr1	HLH	Chloroplast	Non-E-box binding	-	20	2
SbbHLH035	SORBI_3001G527500	324	34.0487	8.89	Chr1	HLH	Chloroplast	E-box binding	G-box binding	3	3
SbbHLH036	SORBI_3002G031000	414	44.0684	5.77	Chr2	HLH	Nuclear	E-box binding	G-box binding	15	7
SbbHLH037	SORBI_3002G054600	278	29.4425	6.07	Chr2	HLH	Nuclear	E-box binding	G-box binding	17	7
SbbHLH038	SORBI_3002G068100	846	94.674	5.17	Chr2	HLH	Nuclear	E-box binding	G-box binding	18	12
SbbHLH039	SORBI_3002G076600	678	73.7415	6.16	Chr2	HLH、bHLH-MYC_N	Chloroplast	E-box binding	G-box binding	7	10
SbbHLH040	SORBI_3002G168400	1105	124.738	8.64	Chr2	HLH	Cytoplasmic	Non-DNA binding	-	18	5
SbbHLH041	SORBI_3002G198500	354	36.802	5.86	Chr2	HLH	Nuclear	E-box binding	G-box binding	10	2
SbbHLH042	SORBI_3002G202600	466	46.1425	6.49	Chr2	HLH	Nuclear	E-box binding	G-box binding	17	8
SbbHLH043	SORBI_3002G224500	262	28.0416	6.29	Chr2	HLH	Nuclear	Non-E-box binding	-	19	1
SbbHLH044	SORBI_3002G230000	226	23.8318	8.65	Chr2	HLH	Nuclear	E-box binding	G-box binding	10	2
SbbHLH045	SORBI_3002G232900	339	35.9604	5.49	Chr2	HLH	Nuclear	E-box binding	G-box binding	3	3
SbbHLH046	SORBI_3002G235700	438	45.8271	5.9	Chr2	HLH	Nuclear	E-box binding	G-box binding	18	7
SbbHLH047	SORBI_3002G236200	437	46.804	6.6	Chr2	HLH	Nuclear	E-box binding	G-box binding	11	10
SbbHLH048	SORBI_3002G246600	436	45.1605	8.79	Chr2	HLH	Chloroplast	E-box binding	Non-G-box binding	16	5
SbbHLH049	SORBI_3002G255200	353	37.1207	5.82	Chr2	HLH	Nuclear	E-box binding	G-box binding	18	8
SbbHLH050	SORBI_3002G260600	282	30.7601	6.15	Chr2	HLH	Nuclear	E-box binding	G-box binding	18	7
SbbHLH051	SORBI_3002G267000	277	29.255	5.74	Chr2	HLH	Nuclear	E-box binding	G-box binding	8	1
SbbHLH052	SORBI_3002G267100	297	31.9078	5.21	Chr2	HLH	Nuclear	E-box binding	G-box binding	8	1
SbbHLH053	SORBI_3002G329300	255	27.5804	5.57	Chr2	HLH	Nuclear	E-box binding	G-box binding	6	5
SbbHLH054	SORBI_3002G332750	600	67.7957	6.32	Chr2	HLH	Chloroplast	Non-DNA binding	-	7	12
SbbHLH055	SORBI_3002G359200	283	31.3407	4.86	Chr2	HLH	Nuclear	Non-E-box binding	-	19	5
SbbHLH056	SORBI_3002G385300	267	29.7574	6.47	Chr2	HLH	Chloroplast	Non-E-box binding	-	6	4
SbbHLH057	SORBI_3003G004500	623	67.7215	7.12	Chr3	HLH、bHLH-MYC_N	Nuclear	E-box binding	G-box binding	8	1
SbbHLH058	SORBI_3003G017601	271	28.2638	6.45	Chr3	HLH	Nuclear	E-box binding	G-box binding	10	2
SbbHLH059	SORBI_3003G031100	472	50.1651	6.52	Chr3	HLH	Nuclear	E-box binding	G-box binding	24	5
SbbHLH060	SORBI_3003G061400	243	26.212	10.06	Chr3	HLH	Chloroplast	E-box binding	G-box binding	10	2
SbbHLH061	SORBI_3003G077100	257	27.5821	6.05	Chr3	HLH	Nuclear	E-box binding	G-box binding	8	1
SbbHLH062	SORBI_3003G099000	291	30.5413	5.99	Chr3	HLH	Chloroplast	Non-E-box binding	-	19	4
SbbHLH063	SORBI_3003G102200	233	23.9882	8.94	Chr3	HLH	Chloroplast	E-box binding	Non-G-box binding	1	2
SbbHLH064	SORBI_3003G102300	217	23.0882	9.84	Chr3	HLH	Chloroplast	E-box binding	Non-G-box binding	1	3
SbbHLH065	SORBI_3003G105200	457	48.2482	7.32	Chr3	HLH	Nuclear	Non-E-box binding	-	12	7
SbbHLH066	SORBI_3003G136900	605	64.6161	5.94	Chr3	HLH	Nuclear	E-box binding	G-box binding	15	7
SbbHLH067	SORBI_3003G140100	380	40.7359	6.35	Chr3	HLH	Nuclear	E-box binding	Non-G-box binding	4	3
SbbHLH068	SORBI_3003G154500	124	13.3989	10.47	Chr3	HLH	Chloroplast	Non-DNA binding	-	14	1
SbbHLH069	SORBI_3003G191800	462	46.7092	5.87	Chr3	HLH	Nuclear	Non-DNA binding	-	13	2
SbbHLH070	SORBI_3003G195600	443	46.9343	4.97	Chr3	HLH	Chloroplast	E-box binding	G-box binding	24	2
SbbHLH071	SORBI_3003G221900	317	34.5122	6.55	Chr3	HLH	Nuclear	Non-DNA binding	-	15	5
SbbHLH072	SORBI_3003G272200	485	51.2195	7.26	Chr3	HLH、bHLH-MYC_N	Nuclear	E-box binding	G-box binding	8	1
SbbHLH073	SORBI_3003G273200	419	42.6582	6.25	Chr3	HLH	Nuclear	Non-E-box binding	-	19	1
SbbHLH074	SORBI_3003G313100	328	35.2238	9.5	Chr3	HLH	Cytoplasmic	E-box binding	G-box binding	21	3
SbbHLH075	SORBI_3003G319800	448	47.8192	5.94	Chr3	HLH	Nuclear	Non-E-box binding	-	12	8
SbbHLH076	SORBI_3003G391100	437	46.4909	9.23	Chr3	HLH	Chloroplast	E-box binding	Non-G-box binding	16	6
SbbHLH077	SORBI_3003G400600	485	50.966	5.87	Chr3	HLH	Nuclear	E-box binding	G-box binding	18	8
SbbHLH078	SORBI_3003G412200	376	39.3072	4.73	Chr3	HLH	Nuclear	E-box binding	Non-G-box binding	9	4
SbbHLH079	SORBI_3003G428800	244	26.5849	5.88	Chr3	HLH	Nuclear	E-box binding	G-box binding	2	3
SbbHLH080	SORBI_3004G012100	231	25.1145	5.75	Chr4	HLH	Nuclear	E-box binding	G-box binding	6	5
SbbHLH081	SORBI_3004G017500	572	59.3139	4.53	Chr4	HLH、bHLH-MYC_N	Cytoplasmic	E-box binding	Non-G-box binding	9	7
SbbHLH082	SORBI_3004G094600	619	65.2604	8.34	Chr4	HLH	Nuclear	E-box binding	G-box binding	24	6
SbbHLH083	SORBI_3004G101000	201	21.0456	10.35	Chr4	HLH	Nuclear	E-box binding	Non-G-box binding	21	3
SbbHLH084	SORBI_3004G115000	399	41.7373	8.06	Chr4	HLH	Nuclear	E-box binding	G-box binding	3	3
SbbHLH085	SORBI_3004G140000	283	30.3043	5.99	Chr4	HLH	Nuclear	E-box binding	Non-G-box binding	9	5
SbbHLH086	SORBI_3004G171500	334	35.2695	6.1	Chr4	HLH	Nuclear	E-box binding	Non-G-box binding	23	3
SbbHLH087	SORBI_3004G171600	323	33.9301	5.92	Chr4	HLH	Nuclear	Non-E-box binding	-	23	3
SbbHLH088	SORBI_3004G184200	496	51.9452	5.11	Chr4	HLH	Nuclear	E-box binding	G-box binding	17	8
SbbHLH089	SORBI_3004G207200	339	35.2237	9.13	Chr4	HLH	Nuclear	E-box binding	Non-G-box binding	16	6
SbbHLH090	SORBI_3004G228400	351	37.0049	6.27	Chr4	HLH	Endoplasmic reticulum(E.R.)	E-box binding	G-box binding	3	3
SbbHLH091	SORBI_3004G237000	91	10.0082	9.03	Chr4	HLH	Mitochondrial	Non-DNA binding	-	UC	2
SbbHLH092	SORBI_3004G253300	433	46.6141	8.81	Chr4	HLH	Nuclear	E-box binding	G-box binding	11	11
SbbHLH093	SORBI_3004G264200	307	31.567	5.69	Chr4	HLH	Nuclear	Non-E-box binding	-	19	4
SbbHLH094	SORBI_3004G267400	360	37.2753	6.35	Chr4	HLH	Nuclear	E-box binding	G-box binding	18	6
SbbHLH095	SORBI_3004G270900	474	52.68	5.32	Chr4	HLH	Cytoskeleton (cysk)	E-box binding	Non-G-box binding	4	3
SbbHLH096	SORBI_3004G275500	350	37.1738	5.78	Chr4	HLH	Nuclear	E-box binding	G-box binding	3	3
SbbHLH097	SORBI_3004G284600	778	84.9068	5.41	Chr4	bHLH-MYC_N	Nuclear	Non-E-box binding	-	22	10
SbbHLH098	SORBI_3004G285600	491	52.4741	6.28	Chr4	HLH	Nuclear	Non-DNA binding	-	12	7
SbbHLH099	SORBI_3004G329800	394	39.536	5.5	Chr4	HLH	Nuclear	E-box binding	G-box binding	17	7
SbbHLH100	SORBI_3004G336700	285	31.5738	6.4	Chr4	HLH	Nuclear	E-box binding	G-box binding	15	8
SbbHLH101	SORBI_3005G045100	871	94.7678	6.29	Chr5	HLH、bHLH-MYC_N	Nuclear	Non-E-box binding	-	22	10
SbbHLH102	SORBI_3005G110490	431	45.6986	8.84	Chr5	HLH	Nuclear	E-box binding	G-box binding	18	8
SbbHLH103	SORBI_3005G131900	521	53.7235	5.07	Chr5	HLH	Endoplasmic reticulum (E.R.)	E-box binding	Non-G-box binding	9	4
SbbHLH104	SORBI_3005G177800	246	26.7136	5.83	Chr5	HLH	Nuclear	Non-E-box binding	-	6	5
SbbHLH105	SORBI_3005G195400	243	27.0783	5.23	Chr5	HLH	Nuclear	Non-E-box binding	-	19	5
SbbHLH106	SORBI_3006G047200	367	39.1424	4.95	Chr6	HLH	Nuclear	E-box binding	Non-G-box binding	9	3
SbbHLH107	SORBI_3006G076900	426	46.2767	5.52	Chr6	HLH、bHLH-MYC_N	Nuclear	E-box binding	G-box binding	7	5
SbbHLH108	SORBI_3006G080500	647	65.4489	8.68	Chr6	HLH	Nuclear	E-box binding	G-box binding	23	3
SbbHLH109	SORBI_3006G089000	346	36.9207	5.28	Chr6	HLH	Nuclear	E-box binding	G-box binding	5	3
SbbHLH110	SORBI_3006G127900	201	22.1729	9.05	Chr6	HLH	Nuclear	E-box binding	Non-G-box binding	16	5
SbbHLH111	SORBI_3006G131900	161	17.3858	9.48	Chr6	HLH	Nuclear	Non-DNA binding	-	12	5
SbbHLH112	SORBI_3006G175200	441	47.4206	4.99	Chr6	HLH、bHLH-MYC_N	Nuclear	E-box binding	G-box binding	7	5
SbbHLH113	SORBI_3006G175500	547	59.6404	6.04	Chr6	HLH、bHLH-MYC_N	Nuclear	E-box binding	G-box binding	7	7
SbbHLH114	SORBI_3006G175700	587	64.9072	5.19	Chr6	HLH、bHLH-MYC_N	Nuclear	Non-E-box binding	-	7	8
SbbHLH115	SORBI_3006G180300	263	28.6469	7.64	Chr6	HLH	Nuclear	Non-DNA binding	-	12	6
SbbHLH116	SORBI_3006G182000	825	91.047	5.14	Chr6	bHLH-MYC_N	Cytoplasmic	Non-E-box binding	-	22	10
SbbHLH117	SORBI_3006G197400	344	36.2857	6.02	Chr6	HLH	Nuclear	E-box binding	G-box binding	3	3
SbbHLH118	SORBI_3006G197500	347	36.9775	6.46	Chr6	HLH	Chloroplast	E-box binding	G-box binding	3	3
SbbHLH119	SORBI_3006G217800	189	21.5493	9.55	Chr6	HLH	Nuclear	E-box binding	G-box binding	15	5
SbbHLH120	SORBI_3006G228300	455	47.7552	6.23	Chr6	HLH	Nuclear	Non-E-box binding	-	12	7
SbbHLH121	SORBI_3006G236600	105	11.1804	8	Chr6	HLH	Mitochondrial	Non-DNA binding	-	UC	2
SbbHLH122	SORBI_3007G008500	349	37.4112	6.53	Chr7	HLH	Nuclear	Non-E-box binding	-	19	1
SbbHLH123	SORBI_3007G025200	276	29.6899	9.75	Chr7	HLH	Nuclear	Non-DNA binding	-	23	3
SbbHLH124	SORBI_3007G025300	320	33.9376	5.99	Chr7	HLH	Nuclear	Non-DNA binding	-	23	3
SbbHLH125	SORBI_3007G033800	251	27.4231	5.27	Chr7	HLH	Nuclear	E-box binding	G-box binding	6	5
SbbHLH126	SORBI_3007G051800	289	31.2521	4.72	Chr7	HLH	Nuclear	E-box binding	Non-G-box binding	9	4
SbbHLH127	SORBI_3007G062200	428	44.437	7	Chr7	HLH	Nuclear	Non-E-box binding	-	12	7
SbbHLH128	SORBI_3007G135900	393	40.7752	5.38	Chr7	HLH	Nuclear	E-box binding	G-box binding	10	2
SbbHLH129	SORBI_3007G155300	270	28.71	7.32	Chr7	HLH	Nuclear	Non-E-box binding	-	19	1
SbbHLH130	SORBI_3007G159300	245	26.3315	8.66	Chr7	HLH	Nuclear	E-box binding	G-box binding	10	2
SbbHLH131	SORBI_3007G182900	279	29.5323	6.31	Chr7	HLH	Nuclear	E-box binding	G-box binding	8	1
SbbHLH132	SORBI_3007G183000	280	29.7508	6.53	Chr7	HLH	Cytoplasmic	E-box binding	G-box binding	8	1
SbbHLH133	SORBI_3007G183050	264	28.1046	6.06	Chr7	HLH	Nuclear	E-box binding	G-box binding	8	1
SbbHLH134	SORBI_3007G183100	281	29.5292	6.39	Chr7	HLH	Nuclear	E-box binding	G-box binding	8	2
SbbHLH135	SORBI_3007G183200	271	28.9879	7.15	Chr7	HLH	Nuclear	E-box binding	G-box binding	8	2
SbbHLH136	SORBI_3007G189400	294	32.0458	5.69	Chr7	HLH	Nuclear	E-box binding	G-box binding	18	7
SbbHLH137	SORBI_3007G197700	398	42.1629	5.75	Chr7	HLH	Nuclear	E-box binding	G-box binding	18	8
SbbHLH138	SORBI_3007G211000	466	49.0558	6.5	Chr7	HLH	Nuclear	E-box binding	Non-G-box binding	16	5
SbbHLH139	SORBI_3007G223300	496	54.0161	7.73	Chr7	HLH	Nuclear	E-box binding	G-box binding	11	11
SbbHLH140	SORBI_3007G224200	376	39.8647	6.19	Chr7	HLH	Nuclear	E-box binding	G-box binding	18	7
SbbHLH141	SORBI_3008G044000	892	96.9163	6.64	Chr8	HLH、bHLH-MYC_N	Nuclear	Non-E-box binding	-	22	10
SbbHLH142	SORBI_3008G064250	176	18.4983	10.46	Chr8	HLH	Cytoplasmic	Non-DNA binding	-	23	2
SbbHLH143	SORBI_3008G116800	239	24.8403	10	Chr8	HLH	Chloroplast	Non-DNA binding	-	23	2
SbbHLH144	SORBI_3008G147800	317	34.3969	5.05	Chr8	HLH	Nuclear	Non-E-box binding	-	19	4
SbbHLH145	SORBI_3008G153700	167	18.043	9.91	Chr8	HLH	Cytoplasmic	E-box binding	G-box binding	15	4
SbbHLH146	SORBI_3008G153801	187	20.2241	9.38	Chr8	HLH	Nuclear	E-box binding	G-box binding	15	5
SbbHLH147	SORBI_3008G153900	353	36.9857	6.6	Chr8	HLH	Nuclear	E-box binding	G-box binding	15	5
SbbHLH148	SORBI_3008G154000	342	36.0815	5.92	Chr8	HLH	Nuclear	E-box binding	G-box binding	15	5
SbbHLH149	SORBI_3008G154100	316	32.8934	7.15	Chr8	HLH	Nuclear	E-box binding	G-box binding	15	5
SbbHLH150	SORBI_3008G154200	338	35.379	6.12	Chr8	HLH	Nuclear	E-box binding	G-box binding	15	5
SbbHLH151	SORBI_3008G163700	476	50.3847	5.24	Chr8	HLH	Nuclear	E-box binding	G-box binding	15	8
SbbHLH152	SORBI_3008G186100	393	40.8188	6.67	Chr8	HLH	Nuclear	E-box binding	G-box binding	5	3
SbbHLH153	SORBI_3009G036333	405	41.8647	4.88	Chr9	HLH	Nuclear	E-box binding	G-box binding	5	2
SbbHLH154	SORBI_3009G036400	689	72.1008	7.63	Chr9	HLH	Chloroplast	E-box binding	G-box binding	15	6
SbbHLH155	SORBI_3009G057000	231	24.7272	10.1	Chr9	HLH	Chloroplast	E-box binding	G-box binding	10	2
SbbHLH156	SORBI_3009G073500	396	43.8926	6.86	Chr9	HLH	Nuclear	E-box binding	G-box binding	24	5
SbbHLH157	SORBI_3009G073800	309	34.5274	6.67	Chr9	HLH	Nuclear	E-box binding	G-box binding	24	4
SbbHLH158	SORBI_3009G084500	407	42.5852	5.86	Chr9	HLH	Nuclear	Non-E-box binding	-	12	8
SbbHLH159	SORBI_3009G088100	588	64.2885	6.19	Chr9	HLH、bHLH-MYC_N	Nuclear	E-box binding	G-box binding	8	1
SbbHLH160	SORBI_3009G160000	242	26.1096	7.7	Chr9	HLH	Nuclear	E-box binding	G-box binding	6	5
SbbHLH161	SORBI_3009G187900	345	36.6529	6.2	Chr9	HLH	Nuclear	Non-E-box binding	-	12	7
SbbHLH162	SORBI_3009G214700	402	40.978	5.8	Chr9	HLH	Nuclear	Non-E-box binding	-	19	1
SbbHLH163	SORBI_3009G250000	457	48.8895	5.51	Chr9	HLH	Chloroplast	E-box binding	G-box binding	3	4
SbbHLH164	SORBI_3009G260200	239	25.9508	7.71	Chr9	HLH	Nuclear	E-box binding	G-box binding	3	2
SbbHLH165	SORBI_3010G051800	292	31.7274	5.78	Chr10	HLH	Nuclear	E-box binding	G-box binding	15	6
SbbHLH166	SORBI_3010G065500	448	44.3657	6.37	Chr10	HLH	Nuclear	E-box binding	G-box binding	17	7
SbbHLH167	SORBI_3010G071600	490	52.4126	5.21	Chr10	HLH	Nuclear	E-box binding	G-box binding	17	8
SbbHLH168	SORBI_3010G091700	87	9.67394	7.96	Chr10	HLH	Nuclear	Non-DNA binding	-	UC	2
SbbHLH169	SORBI_3010G145200	234	24.7822	5.08	Chr10	HLH	Nuclear	Non-DNA binding	-	13	2
SbbHLH170	SORBI_3010G152700	381	40.3219	8.03	Chr10	HLH	Nuclear	E-box binding	G-box binding	3	3
SbbHLH171	SORBI_3010G172100	271	27.8792	4.96	Chr10	HLH	Nuclear	Non-DNA binding	-	13	1
SbbHLH172	SORBI_3010G172800	556	59.2842	6.62	Chr10	HLH	Nuclear	E-box binding	G-box binding	24	7
SbbHLH173	SORBI_3010G191100	411	43.1333	8.96	Chr10	HLH	Nuclear	E-box binding	G-box binding	18	8
SbbHLH174	SORBI_3010G269700	383	40.9196	4.76	Chr10	HLH	Chloroplast	E-box binding	Non-G-box binding	9	4

## Sheet: bHLH gene sequences
Supplementary Table 1 List of the 174 SbbHLH genes identified in this study
Gene	Sequence Type	Sequences
SbbHLH001	Protein	MFPAERIKSHLDRLRNVLACDPKIDKASLLAKAVERVRDLKQRAAGVGEAAPAHLFPTEHDEIVVLASGSGAVFEASVCCDDRSDLLPDLIETLRALRLRTLRAEMATLGGRVRNVLVLARDVADGGVVVTGDDDGYGGRAADSVGATDGANGTGGDFLKEALRALVERPGAAGDRPKRRRVSGMNMQAAA*
SbbHLH001	CDS	ATGTTCCCGGCCGAGCGCATCAAGTCGCACCTCGACCGCCTCCGCAACGTCCTCGCCTGCGACCCCAAGATAGACAAGGCGTCGCTGCTGGCGAAGGCGGTGGAGAGGGTGCGGGACCTGAAGCAGCGGGCGGCGGGCGTCGGGGAGGCGGCGCCGGCGCACCTGTTCCCGACGGAGCACGACGAGATCGTGGTGCTCGCGTCGGGCAGCGGCGCCGTCTTCGAGGCCTCCGTCTGCTGCGACGACCGCTCCGACCTCCTCCCGGACCTCATCGAGACGCTGCGCGCGCTCCGCCTCCGCACGCTCCGCGCCGAGATGGCCACACTCGGCGGCCGCGTCCGCAACGTGCTCGTCCTGGCGCGCGACGTCGCCGACGGCGGTGTCGTCGTCACGGGAGAT…
SbbHLH002	Protein	MEPSPAVAAELWCPPHLAAGGGRQVEATSALTEKSSGGRGGGSAVRRRPRETLASEEDSSRIVSTSGGGQDLTDPEAKRSKTNKSSNNNGSLRTEAETDPRSAGKAVSKSLPAAEPPKQDYIHVRARRGQATDSHSLAERARREKISERMKVLQDLVPGCNKVIGKASVLDEIINYIQSLQCQVEFLSMKLEAVNAHANQGVEAFPVKDYGAETYNTAPGLTFDTQTSREYAQGTSTSEWLHMQIGSGYERVS*
SbbHLH002	CDS	ATGGAGCCATCCCCAGCAGTCGCTGCGGAGCTCTGGTGCCCACCACACCTCGCCGCGGGCGGCGGCCGCCAGGTGGAGGCGACCTCCGCTCTCACGGAGAAGAGCAGTGGCGGCCGCGGAGGAGGCAGCGCCGTCAGGAGGAGGCCGAGGGAGACCCTGGCGTCCGAGGAAGACTCGTCCCGGATCGTCTCTACTTCCGGCGGCGGCCAGGATTTGACAGATCCAGAAGCAAAACGTTCCAAAACAAATAAGTCCAGTAATAATAATGGCAGTCTAAGAACAGAGGCTGAAACTGACCCAAGAAGTGCTGGCAAGGCTGTTAGTAAAAGCCTTCCAGCAGCAGAGCCACCAAAACAAGATTATATCCATGTCAGGGCAAGGAGGGGCCAAGCAACTGAT…
SbbHLH003	Protein	MAGQPPPQGPEDDFFDQFFSMAAGGSYPATAGGGRAPGDQPFSLALSLDAAAAEASGSGKHADGGKVDREAVQLPGLFPPVFSGGVQPPHLRPNPPTQVFRAQQPKQGGAGVGPQPPAPRPKVRARRGQATDPHSIAERLRRERIAERMRALQELVPNTNKTDRAVMLDEILDYVKFLRLQVKVLSMSRLGGAGAVAQLVADIPLSVKGEASDSGSKQQIWEKWSTDGTERQVAKLMEEDIGAAMQFLQSKALCMMPISLAMAIYDTQHSQDGQPVKPEPNTPS*
SbbHLH003	CDS	ATGGCCGGGCAACCGCCGCCGCAGGGCCCGGAAGACGATTTCTTCGACCAGTTCTTCTCCATGGCGGCCGGCGGCTCCTACCCCGCAACCGCGGGCGGCGGGCGCGCACCGGGGGACCAGCCCTTCTCCCTTGCACTCAGCCTCGACGCCGCGGCCGCCGAGGCTTCCGGAAGCGGGAAGCACGCCGACGGTGGCAAGGTGGATCGGGAGGCTGTGCAGCTCCCCGGGCTCTTCCCGCCGGTGTTCAGCGGCGGTGTGCAGCCGCCCCACCTCCGCCCCAACCCGCCTACCCAGGTGTTCCGCGCGCAGCAGCCGAAGCAAGGCGGGGCGGGTGTCGGGCCACAACCGCCGGCGCCGAGGCCAAAGGTGCGGGCGCGGCGAGGGCAGGCGACGGACCCC…
SbbHLH004	Protein	MPCCGGRAAATDLPHKSSPACSLHGGGGRRRLRKASLLERSSTPFRRRGVLLRVLEILPRWTAMRGRRRRIRRSPSSRTTTSSSCCGTTGASSRSPRRTTGRRRRRRRRPPTATARLAPAASPARRPPRGSRTPSTTPSRRTCTRISGTAPSPTPPRNTRARSWLPRSRRRRRRCRLGAAASSRAGPATSAPPSAAATRCPGRRQGPAGRTLHCSRQGPAVPAGTTAHRRPVGLEATMGDPGCQVTASMSTRGRGGVETTQIVRVRMPSVRRQLRRPNRRGDMGRNAGLVQLKFIISQRGRDRINEKMRALQELIPHCNKTDKASILDETIEYLKSLQMQVQIMWMTSGMAPMMFPGAHQFMPPMALGMNSGCIPAAQGLSQMPRLPYMNHPLPNHIPL…
SbbHLH004	CDS	ATGCCGTGCTGCGGTGGCCGTGCTGCTGCTACGGACCTGCCTCATAAAAGCTCTCCTGCTTGCAGCTTGCACGGAGGCGGGGGTAGAAGACGACTTCGCAAGGCATCTCTGCTCGAGCGGAGCAGTACTCCGTTCAGGAGACGAGGCGTTCTCCTCCGGGTCCTAGAAATCCTGCCGAGATGGACGGCAATGCGAGGTCGTCGGCGGCGAATCAGAAGAAGCCCATCGTCGCGGACGACGACCTCATCGAGCTGCTGTGGCACAACGGGAGCGTCGTCGCGCAGCCCCAGGCGCACCACAGGCCGGCGCCGGCGCCGGCGCCGCCGCCCTCCGACCGCGACCGCCCGGCTGGCGCCAGCGGCCTCACCGGCGAGGAGACCGCCGCGTGGTTCCCGGACA…
SbbHLH005	Protein	MSQAELAAWLESQDAHWCSQYQPAPAPALDEESEIVAQFLAAPYPYQLNDDGGQEQQKRHHELGLGVVSATTSATYCPEPCNVTGPGAADASNSNSSARGTGAYFDSSGCTLVDDLIPAEPSPPQPKRKVRASRDGEDLGRHKKKSRASDNKHETKAASETSQKCSQESSQQSRGSCSGDESNYSDVNRRSGAHGGSGGNAKAQAAKGSATDPQSLYARRRRERINERLKILQKLVPNGTKVDISTMLEEAVHYVRFLQQQIKMLSSDEMWMYAPIAYNGMSLGIDMKISPQ*
SbbHLH005	CDS	ATGTCGCAAGCAGAGCTGGCCGCCTGGCTAGAGTCCCAAGACGCGCACTGGTGCTCGCAGTACCAACCGGCGCCGGCGCCGGCGCTGGACGAGGAGTCGGAGATCGTGGCGCAGTTCCTGGCGGCGCCGTACCCGTACCAGCTGAACGACGACGGCGGCCAGGAACAGCAGAAGCGCCACCACGAGCTGGGCCTGGGCGTGGTCAGTGCCACCACCAGCGCAACGTACTGTCCAGAGCCGTGCAACGTCACTGGACCCGGCGCCGCCGACGCCAGCAACAGCAACAGCAGCGCCAGAGGCACTGGGGCGTACTTCGATAGCAGCGGCTGCACGCTCGTCGACGACCTGATCCCAGCAGAACCTTCGCCGCCGCAGCCGAAGCGGAAGGTCCGGGCTAGC…
SbbHLH006	Protein	MVKEEEIMAEAGGGRGGYMDLLGLGEDDYLLCLSPSSYFASSVVSATTTSATTTAAASSPTCASYLDMAPAYHHMLSFAGQDQQYHGDGVLGFQYYGAGDHAIPAAVPQKSSPTTECSSISSMSSSPPATAISAVSCSKPQAFKKKGSRSSEQRKAASAAAAAPAAPAAAGGGATNKRPRVRRERLGERIIALQQLVSPFGKSDTASVLHEALGYIRFLHDQVQVLSSPYMQRQPASAAHVPESAAGTVVEPPRPKDLRSRGLCLVPVSCTEHLAGNSHGGNGADLWSVAAGMAKAAADKGPAGGMLLPGGGGGGGYPRQGHLA*
SbbHLH006	CDS	ATGGTGAAGGAAGAGGAGATCATGGCGGAGGCAGGAGGAGGACGCGGCGGCTACATGGACCTGCTTGGTCTCGGAGAAGACGACTACCTGCTGTGCCTGTCCCCTTCCTCCTACTTCGCTTCCAGCGTCGTCTCTGCCACGACCACCAGCGCCACCACCACTGCTGCCGCGTCGTCGCCTACCTGCGCCTCCTACCTGGACATGGCTCCTGCCTACCACCACATGCTGAGCTTCGCTGGCCAAGATCAGCAGTACCATGGCGACGGCGTCCTCGGCTTCCAGTACTACGGCGCCGGCGATCATGCGATTCCGGCGGCTGTCCCGCAGAAGTCCAGCCCGACCACCGAGTGCTCCTCCATCTCCTCCATGTCGTCCTCGCCGCCTGCGACGGCCATCTCC…
SbbHLH007	Protein	MQMDSYNYASFFHDEAAFYPHVAVPPSSPELPFGLIASPGEMEPEPPFAPPMPTAFQDYDYPGAAVGVGAGAPFGGPSVHRQVMDALGGDGQREQSMAMAEDGEEEQEQEPRRQRQRQQPAGAAAAAVESSRGFRHMMRERQRREKLSQSYADLHALVASRSRGDKNSIVQAAAIYIHELRGAREQLQRRNEELKARILGHDARQQCVKVQFEVDEPASAIDSMIGALRRLKGMDVRARGIRSNLSGRRLCTEMNVETTIAAGEVEKAVEEALMQEVERKQQQQLGAGSAAAAPGFAGPQASSHVQNVF*
SbbHLH007	CDS	ATGCAGATGGACTCCTACAATTACGCCAGCTTCTTCCACGACGAGGCTGCGTTCTACCCGCACGTCGCCGTGCCGCCCTCCTCCCCGGAGCTGCCCTTCGGCCTCATTGCCTCGCCAGGGGAGATGGAGCCGGAGCCACCGTTCGCGCCGCCGATGCCGACCGCGTTCCAGGACTACGACTACCCCGGGGCCGCCGTGGGAGTCGGGGCGGGAGCGCCGTTCGGGGGCCCCAGCGTGCACAGGCAGGTGATGGACGCGCTGGGCGGGGACGGACAGCGTGAGCAGAGCATGGCAATGGCAGAGGATGGTGAGGAGGAGCAGGAGCAGGAGCCGCGGCGGCAGCGGCAGCGGCAGCAGCCGGCGGGCGCCGCCGCCGCCGCCGTGGAGAGCAGCCGCGGG…
SbbHLH008	Protein	MYSGQQSDQGPSANSGREFPKANWNSFTMHQKMAYSGQYGFGSYGIGLEDRPGLYQSSSGTLSQDIQMSDEHSGGVKKRKGMEDRVTLLHNAGDQQTEGSSQPERNSMEEGNRKISPKMQSKEDSSDGDGTKEDYVHVRAKRGQATNSHSLAERLRRKKISERMKLLQDLVPGCNKITGKAVMLDEIINYVQSLQRQVEFLSMKLATVNPELGFDIEQIISKQMMLSQDRHLAFYGVDPGSSSLTAPFNQGIMQPEMMCNISNPVDVLHGTIHDLSTMNQIPSMWEGVQNMPQMNFNPVAADSGTNNSGSMKIEQ*
SbbHLH008	CDS	ATGTACTCAGGCCAGCAATCTGATCAAGGTCCTAGTGCAAATAGTGGCAGAGAATTCCCCAAGGCAAATTGGAATTCTTTCACAATGCATCAAAAGATGGCTTATAGTGGACAGTATGGGTTTGGATCTTACGGCATCGGCTTAGAAGATAGACCGGGATTGTATCAATCTTCATCTGGTACATTGAGTCAGGACATCCAAATGAGCGATGAGCATAGTGGAGGTGTGAAGAAGAGGAAAGGAATGGAGGACCGTGTCACATTGTTGCATAATGCAGGTGATCAACAAACAGAAGGTTCATCTCAGCCAGAAAGGAACTCAATGGAAGAGGGGAACAGAAAGATTTCGCCCAAAATGCAAAGCAAAGAAGATTCTTCTGATGGTGATGGTACTAAAGAG…
SbbHLH009	Protein	MATQWFSNMVMDEPSFFHQWQSDALLEQYTEQQIAVAFGQGEVDHAVAAALSTMPQQQQQQQPAVAAEHRPRKAAKVNTSWDSCITEQGSPADSSSPTILSFGGHAAAAFAKPEPHPHQAPSAAAYYGAAAAAAKAPKQEVLDAAALPFPAKRSYDDMAEAANKAPAATTRPASQNQDHILAERKRREKLSQRFIALSKIVPGLKKMDKASVLGDAIKYVKQLQDQVKGLEDEARRRPVEAAVLVKKSQLSADDDEGSSCDENFVGTDASGTLPEIEARVSDRTVLVRIHCENRKGVLIAALSEIERLGLSIMNTNVLPFTTSSLDITIMAMAGDDFCLSVKDIVKKLNQAFKSSF*
SbbHLH009	CDS	ATGGCAACACAGTGGTTCTCCAACATGGTGATGGACGAGCCGAGCTTCTTCCACCAGTGGCAGTCGGACGCGCTGCTAGAGCAGTACACGGAGCAGCAGATCGCGGTGGCGTTCGGGCAGGGGGAGGTGGACCACGCCGTGGCGGCGGCGCTGTCGACGATGCCGCAGCAGCAGCAGCAGCAGCAACCCGCGGTGGCGGCCGAGCACCGCCCGCGCAAGGCGGCCAAGGTCAACACCAGCTGGGACTCGTGCATCACGGAGCAGGGCTCCCCCGCGGACTCCTCCTCGCCGACCATCCTCTCCTTCGGCGGCCACGCCGCGGCCGCGTTCGCCAAGCCGGAGCCGCACCCGCACCAGGCGCCCAGCGCCGCCGCGTACTACGGCGCCGCGGCGGCGGCC…
SbbHLH010	Protein	MEDSSQFLQWALSTLQHDDLPPATPAATAAYDDNGCNTAAFSSIPALGYSAASVNSMVPGEPPAREGHRAAAATNSWSSADTDSGSGGGGTASVTAAQRDAWSPSSQQNLVNCATPRSSGSSGANQQVGWDFNSASAQLIKEAQANSAAAAAAAARAESNGGGGVPVPQPQMVHNNGPPPTKRASAKMSAPSSSPPCSQDHIVAERKRREKINQRFIELSAVIPCLKKMDKATILSDATRYVKELQEKLKALQEDGRGMESAVLVKKPRIAAPGDDEDGGAPSPSSCATAGAAATARNALPEIEARILDGNVVMLRIHCEDGKGVLVRVLAEVEGLCLSITHTNVMPLSACILIINIMAKVLEGFNATADDIVGRLNAVLAGPAC*
SbbHLH010	CDS	ATGGAGGACTCGAGCCAGTTCTTGCAGTGGGCCCTGAGCACACTGCAGCACGACGACCTCCCACCGGCAACGCCGGCGGCCACCGCCGCCTACGACGATAATGGCTGCAATACTGCCGCCTTCTCCTCAATCCCGGCGTTGGGATACTCCGCTGCGTCAGTGAACAGCATGGTCCCGGGCGAACCACCAGCGCGAGAAGGCCACCGGGCCGCCGCCGCCACCAACAGCTGGAGCTCGGCCGACACCGACAGCGGGAGCGGCGGCGGTGGCACCGCGTCCGTCACGGCCGCGCAGCGCGACGCCTGGTCGCCGTCCTCGCAGCAGAACTTGGTCAACTGTGCCACGCCACGCAGCAGCGGCAGTAGCGGCGCCAACCAGCAAGTGGGCTGGGACTTCAAT…
SbbHLH011	Protein	MEDSSIFLQWAMNTLRHEQPAAAAVNDDCSSEATFPSLQALREASHAAEMVQELIEEAPANSWSSGDTTDGSSGGGNNNNNSAPAAAAAAAAMDHDVVWPASKTTSPVSRPTLSRSSSVTNPPLSWNFSAAASAQLGSDGGMLPEFAHKRALPLDQVYGSPPARRAGLRSPAGSMSAPYAQDHIIAERKRREKINQRFIELSTVIPGLKKMDKATILSDATKYVKELQEKLKDLEAGGSNGRSRSIETVVLVKRPCLHAAAAAPDDDGSPLSASSGTSPAERKTQLPEIEARFSEKSVMVRIHCEDGKGVAVKVLAEVEELHLSIIHANVLPFAEGTLIITITAKVEEGFTVTAEEIVGRLNSIWTSAQPA*
SbbHLH011	CDS	ATGGAAGACTCGAGCATATTCCTGCAGTGGGCGATGAACACGCTGCGGCACGAGCAACCAGCGGCGGCCGCCGTCAACGACGACTGCAGCAGCGAGGCGACGTTCCCCTCGCTCCAAGCGCTCCGGGAGGCCTCACACGCAGCCGAGATGGTGCAGGAGCTGATCGAGGAGGCCCCCGCGAACAGCTGGAGCTCCGGCGACACCACCGACGGCAGCAGCGGCGGTGGCAACAACAACAACAACTCGGCCCCTGCTGCTGCGGCAGCGGCGGCGGCCATGGATCACGATGTCGTCTGGCCTGCGTCAAAGACGACCTCGCCGGTCAGCAGGCCCACCTTGAGCAGGAGCAGCAGCGTCACCAACCCTCCTCTGAGCTGGAACTTCAGCGCCGCCGCCTCG…
SbbHLH012	Protein	MEDSSLFMQWAMDTLQHENPESAAGVAAVHGDFSEATFPSLKALREASQAAEMVQELIAGADVVRQAPNSWNSGDTTANCNVPAAGWNFGGATSTQQPGRNGMMAEAPVMATRSRLPPPPPDLVYGPPPITRRAGLKSLGSMAASYAQDHIIAERKRREKINQRFIELSTVIPGLKKMDKATILLDATRYLKELQEKLKDLEAGKSTDTETLVLVKKPCLHAAAAWDGDGGSSLPAPPAGTPTARKRLPEIEVRFSESEKSVVMRVHCENRKGVVVNVLTEVEELHLRSIHANVMPFTACTCIITITAKVEEGFTVTTEEIVGRLNSALSLHAAPA*
SbbHLH012	CDS	ATGGAGGACTCGAGCCTATTCATGCAGTGGGCGATGGACACGCTGCAACACGAGAACCCTGAATCCGCCGCCGGCGTCGCCGCCGTGCACGGTGACTTCAGTGAGGCAACCTTCCCCTCGCTCAAAGCGCTCCGCGAGGCCTCGCAAGCAGCCGAAATGGTCCAGGAGCTGATCGCGGGCGCCGACGTCGTCCGCCAAGCGCCAAACAGCTGGAACTCCGGCGACACCACCGCGAATTGCAACGTGCCCGCCGCGGGCTGGAACTTCGGCGGTGCCACCTCCACGCAGCAGCCTGGCAGGAACGGCATGATGGCGGAGGCCCCTGTCATGGCCACACGCAGTCGTCTGCCGCCGCCGCCGCCGGATCTGGTCTACGGACCTCCGCCAATAACGAGGAGA…
SbbHLH013	Protein	MNQFVPDWSNMGDTSRPLGEDDDLIELLWCNGHVVMQSQTHRKVPPRPEKQAAVVAPAPPAPASVPQEDEGGLWFPFALADSLDKDIFSEFFYEAPAPAAVAAAAAPVAPVASGGVGTETDAGKSCRDDVPAGADRRGACPVVSEDPCDLMPPPKSTPASCSRQQTMSLPNGGGDNAGDLSDLVVRAGSAGKSAAAAAAVAEAGASSMLSAIGSSICGSNQVLVQRAVGAPGRASGSGSGTANANAMGGGRGNEASSSGRSTYCFGTATTTTTTTTTTEPTSTSNRSSKRKRLDTEDSESPSEDAESESAAMLARKPPQKMTTARRSRAAEVHNLSERRRRDRINEKMRALQELIPHCNKTDKASMLDEAIEYLKSLQLQVQMMWMGSGIAAPPAVMFP…
SbbHLH013	CDS	ATGAACCAGTTCGTCCCTGATTGGAGCAACATGGGAGACACCTCCAGGCCGCTCGGAGAAGACGATGACCTCATTGAGCTGCTCTGGTGCAACGGCCATGTCGTCATGCAGAGCCAGACCCACCGGAAGGTGCCGCCGAGGCCCGAGAAGCAGGCTGCGGTGGTGGCGCCTGCGCCACCAGCTCCCGCGTCGGTGCCGCAGGAAGACGAGGGCGGCCTATGGTTCCCCTTCGCGCTGGCCGACTCGCTCGACAAGGACATCTTCTCCGAGTTCTTCTACGAGGCACCGGCACCGGCAGCGGTGGCTGCGGCGGCGGCACCGGTGGCGCCGGTGGCCTCTGGTGGCGTTGGCACCGAAACCGACGCCGGCAAGTCGTGCAGGGACGACGTTCCAGCGGGG…
SbbHLH014	Protein	MESGGVIAEPSWSLVDVPFQAEESEIMEQLLGTFPSNGEEDHQEFPWPIQASNSFYFHCNASASTYSSTSSNGSGSLSLIMPSEHGGYYLSDSCTAPLHLNMVQNQGAALFMDSILNPSYGSCDSSCDDLGDSSMNLLDSIGTSDKRKHLEQGKLDGHTRSRKYAKKSDSKRAKKIMQREDGQSLSSCTFENDSNASQGRPVSDNLGGKAKADRRSATESQSLYARKRRERINERLRILQNLVPNGTKVDISTMLEEAVEYVKFLQLQIKLLSSDEMWMYAPIAYNGMNIGIDLNLSQRR*
SbbHLH014	CDS	ATGGAGTCTGGAGGAGTGATTGCAGAGCCAAGCTGGAGTTTGGTTGATGTACCATTTCAGGCTGAGGAGTCGGAGATAATGGAACAGCTGCTTGGTACCTTCCCCTCTAATGGTGAGGAAGATCACCAAGAGTTTCCTTGGCCTATTCAAGCTTCCAATTCATTTTATTTCCATTGCAATGCTAGTGCAAGTACATATAGCTCCACGAGTAGCAATGGTTCTGGTAGTCTCAGCCTTATTATGCCATCTGAACATGGGGGCTACTATTTAAGTGACTCCTGCACTGCACCACTGCACTTAAACATGGTTCAGAATCAAGGTGCAGCTCTGTTCATGGATTCCATTCTTAACCCTTCTTACGGGAGCTGTGATTCAAGCTGTGATGATCTTGGGGATTCA…
SbbHLH015	Protein	MSSRRSRSRASSGGPSRISDEQISDLVTKLQALLPDARLRTNDSRVPSARVLQETCSYIRSLHREVDDLSDLLSELLTTADVSTAQAAVIRSLLM*
SbbHLH015	CDS	ATGTCGAGCCGGCGGTCGCGTTCGAGGGCGTCGTCCGGTGGTCCGTCGCGCATCAGCGACGAGCAGATCAGCGACCTCGTGACCAAGCTGCAGGCGCTCCTCCCCGACGCCCGACTGCGGACCAACGACAGCAGGGTGCCGTCGGCGAGGGTGCTGCAGGAGACATGCAGCTATATCCGGAGCCTGCACCGGGAGGTCGACGACCTCAGCGACCTCCTCTCTGAGCTCCTCACCACCGCAGACGTCAGCACCGCACAGGCCGCCGTCATCCGCAGCCTCCTCATGTAG
SbbHLH016	Protein	MALLDAVVHPSQPQGHLGYGHRDYCSYGAPFFWSDATGHGDNHVPYAGDWDPFLLASLVHNAEESGKVVGSSKASPEREVALSSAIEPPSSPVMTTTAKRKRRRANKVVKNEEEMESQRMTHIAVERNRRRQMNEYLAVLRSLMPPSYGQRGDQASIVGGAINYVRELEQLLQSLEVHRSLQEHSSNSKSCNPFAAFFSFPQYSSATSSSHSGAGNHTIKVSAGSSRSPSSSVVTADIEASMVDGHASVKVQAPRRPRQLLRLAAGLQQLGLTTLHLNVSTAGTMVMYAFSLKVEVDCKLGSVEEIAAAVHEILGRIQDEAGFS*
SbbHLH016	CDS	ATGGCATTGCTGGATGCCGTGGTGCATCCGTCCCAACCCCAAGGCCATTTAGGCTACGGGCACAGGGACTACTGCTCCTACGGGGCTCCTTTTTTTTGGTCAGATGCGACTGGCCATGGCGATAACCATGTGCCGTACGCCGGCGACTGGGACCCCTTCCTGCTCGCTTCCCTCGTGCACAATGCCGAGGAGTCGGGGAAGGTGGTGGGCTCCTCCAAGGCCTCGCCGGAGCGCGAAGTCGCGCTGTCGTCGGCCATTGAGCCGCCGTCATCGCCGGTCATGACGACGACAGCCAAGAGAAAGAGGAGACGGGCTAATAAGGTCGTCAAGAACGAGGAGGAGATGGAGAGCCAGCGGATGACTCACATTGCCGTTGAGCGGAACCGCCGCCGGCAGATG…
SbbHLH017	Protein	MWEGGGIHDSLHEALLLQATGSGAADYGHGGGGGPASLLPPWLSPAAMPGGFSSYVMAPHHAHHLQPGPLGGAAESSFGFGDGGGYSEGEVGQFGVFGPDTPLPLLPLHGLALAAGGSRGGTTAALMLHGPRMVSGLLGTLQAELGRMTAKEIMDAKALAALRSHSEAKRRHRQRINSHLSRLRSLLPNTTKVLFSDINADEISP*
SbbHLH017	CDS	ATGTGGGAAGGCGGCGGCATCCACGACAGCCTCCATGAGGCGCTCCTGCTGCAGGCCACCGGATCAGGAGCGGCCGACTATGGGCACGGCGGCGGTGGCGGCCCGGCTTCGCTCCTGCCGCCGTGGCTCAGCCCGGCCGCCATGCCAGGCGGGTTCTCCTCCTACGTCATGGCTCCACACCACGCGCATCATCTGCAGCCAGGGCCCTTGGGCGGTGCCGCCGAGAGCTCTTTTGGCTTCGGCGACGGCGGCGGGTACAGCGAAGGCGAGGTGGGGCAATTCGGGGTGTTCGGCCCAGATACGCCGCTACCTCTTCTTCCGCTGCACGGTCTGGCTCTGGCTGCCGGAGGCAGTAGAGGTGGGACGACGGCGGCGCTGATGCTGCACGGGCCGAGGATG…
SbbHLH018	Protein	MDSTTSHKSLEELENEEVGELDFIDALTMQQLAESLADELCWDQPIHHQEQQQQQVELLDQRQKRTNTNTTGFPFLGDMGRRPYAEADEVFLPTAPATINAGGNDSLFSFTGGGKSEQLMSFSTASREPKQKESNGGGNTPAAAGRTPLTTMEGSSKGRRRPSSGVVHEHVVAERKRREKMNHQFAALASIIPDITKTDKVSVLGSTIDYVHHLRGRLKALQAEHQSSTGSTAESPPLDARCCVGSLDDDLDGGVTAMSPKIEAEVRGTTVLLRVVCREKKGVLIMLLKELEKHGLSTINTNVLLLAGSSLNITITAQIEDGFSTAVELVNNLNAALKKF*
SbbHLH018	CDS	ATGGACTCCACGACCAGTCATAAGTCGCTGGAAGAACTGGAAAACGAGGAGGTCGGGGAGCTGGATTTCATTGACGCGCTGACCATGCAGCAGCTCGCCGAATCCCTCGCCGACGAGCTCTGCTGGGACCAGCCTATTCATCATCAAGAACAGCAGCAGCAGCAAGTAGAATTGTTGGATCAGCGGCAGAAACGCACGAACACGAACACGACAGGATTCCCCTTTCTCGGCGACATGGGCCGCAGACCCTACGCCGAGGCCGACGAGGTCTTCCTACCAACGGCGCCGGCCACCATCAACGCAGGCGGCAACGACAGCTTGTTCTCCTTCACCGGCGGCGGCAAGTCGGAGCAGCTGATGAGCTTCAGTACTGCTTCGCGAGAGCCGAAGCAGAAGGAA…
SbbHLH019	Protein	MMDSSANKQWLAELEKDDDLGELELIDPLSMQQLAESLANELWSQQQPPQQEQRPTTTGFSFAGVGGSAATGVGCNNILMSFTNDGGSSSSSSTTVVGTANNCCPPLTMLPLTEKKQGTGSGGGRRASSSLKEHVVAERKRREKMHNQFATLASIVPDITKTDKVSVLGSTIEYVHHLKDRLKTLQQKKEHHHFAGSGSGTAESESPPPSDAQCCTTGTGSKDDEAVNKSDDESPKIEVDVRGKTILLRVVCRQKKGVLIMVLTELIENHGLSIINTNVVPFAESSLNITITAQIEDGTSSTGELVNNITSALNKVG*
SbbHLH019	CDS	ATGATGGATTCCTCGGCTAATAAGCAATGGCTGGCAGAACTTGAGAAGGATGATGACCTTGGGGAGCTGGAGTTGATTGACCCACTGAGCATGCAGCAGCTCGCGGAATCCCTGGCCAACGAGCTCTGGAGCCAGCAGCAGCCTCCACAACAAGAGCAGCGGCCAACAACCACGGGTTTCTCATTCGCTGGGGTTGGGGGCTCTGCGGCGACGGGTGTTGGTTGCAACAACATCTTGATGTCCTTCACCAATGACGGCGGCTCGTCGTCGTCGTCGTCTACCACGGTCGTTGGGACTGCGAATAATTGCTGCCCACCACTGACGATGCTGCCGCTGACGGAGAAGAAACAAGGCACAGGCAGTGGCGGCGGCCGGAGGGCGAGCTCGAGCCTGAAGGAG…
SbbHLH020	Protein	MNLWTDDNASMMEAFMASADLPTFPWGATAGGGNSSAAAATPPPPPQMPAAAMAPGFNQDTLQQRLQAMIEGSSETWTYAIFWQSSLDAATGASLLGWGDGYYKGCDDDKRKQRPLTPAAQAEQEHRKRVLRELNSLISGAAAAPDEAVEEEVTDTEWFFLVSMTQSFLNGSGLPGQALFAGQPTWIASGLSSAPCERARQAYNFGLRTMVCFPVGTGVLELGSTDVVFQTAESMAKIRSLFGGGAGGGSWPPPQAPSHQQPAAGPDQAETDLWLADAPVMDIKDSMSHPSAEISVSKPPPPPPPPQIHFENASTSTLTENPSPSVHAAPPQPAPAAAPQRQHQHQNQAHQGPFRRELNFSDFASTNPSSLAATPPFFKPESGEILSFGADSNARRNPS…
SbbHLH020	CDS	ATGAACCTGTGGACGGACGACAACGCCTCCATGATGGAGGCCTTTATGGCCTCCGCCGACCTCCCCACCTTCCCCTGGGGGGCGACGGCCGGGGGCGGCAACTCGTCGGCCGCCGCTGCGACGCCGCCGCCGCCGCCGCAGATGCCGGCGGCGGCGATGGCGCCGGGGTTCAACCAGGACACGCTGCAGCAGCGGCTGCAGGCCATGATAGAAGGGTCCAGCGAGACATGGACCTATGCCATCTTTTGGCAGTCCTCCCTGGACGCCGCCACCGGCGCCTCGCTGCTCGGCTGGGGGGACGGCTACTACAAGGGCTGCGACGACGACAAGCGCAAGCAGAGGCCGCTCACGCCCGCCGCCCAGGCCGAGCAGGAGCACCGCAAGCGCGTGCTCCGCGAG…
SbbHLH021	Protein	MNQCVPSWDLDDPALVVAAGGGGGGGLNHHQVSTTIAGGAPHRGLQVSAGGGAFAPVVLPMSDQYYEVAELTWEKGNISSHGLGLLNRPVPVQQHKYAPPPSSSQLQAIGGGGGGGSSGDRETLEAVVGEAATRSSHFLSQRHPVPWVGVGGAAVDAVARSAADALVPCAAARVHDEAAAAEGGDAGAGPGSRRKRARVVGEDGGLVCASQGSTAAAPGPRRRGESALLTLDYACCGTGGADDVCGFTTTTTNNSTSLERDDKGSPDTENTSIGGGASDSRCFSRRSQRDGLCDEDENVVINGDGAMRSSISTKRSRAAAIHNESERKRRDRINQKMKTLQKLVPNSNKTDKASMLDEVIDYLKQLQAQVQVMSRMSSMMMPMGMAMPQLHQMSVMAQM…
SbbHLH021	CDS	ATGAACCAGTGCGTGCCGAGCTGGGATCTGGACGACCCGGCGCTGGTGGTAGCAGCTGGCGGCGGAGGCGGCGGCGGCCTGAACCACCATCAGGTCTCGACGACGATCGCCGGCGGGGCGCCGCACCGGGGCCTGCAGGTGTCAGCCGGCGGGGGGGCGTTCGCTCCCGTCGTCCTGCCCATGTCGGACCAGTACTACGAGGTGGCGGAGCTGACGTGGGAGAAGGGCAACATCTCCTCTCACGGGCTGGGGCTGCTTAACCGCCCGGTCCCGGTGCAGCAGCACAAGTACGCGCCGCCACCGTCGTCGTCACAGCTGCAGGCCATAGGAGGAGGAGGAGGAGGCGGATCGTCTGGGGACCGCGAGACGCTGGAGGCGGTGGTCGGCGAGGCGGCCACG…
SbbHLH022	Protein	MGDKVNPWCHWHNPPWKFNTEGSGGNLRPPDVGLVNTNSVALPAYLNTVAAPVPFFTASIAERPLSIAPRYATTLAPSLELPALYPSRKRPLVFYQKENHAPSAAPLLSKGPLDPVPELQGSNETNVTDVGAEETEGIHENSDEINALLDSDSDEGYEKLQELDRVRRQSAAENDTLSVESVGSAGAAAGSAPPAKKRRLSSCTDKSVVDTASSARPDHSIEQKLLVNDCDAQSCCVGEVESDHKFSLGEVEAAEGDSPDDQKRRRERIQETVAALRNIVPGGIAKDATAVLDEAICYLQYLKLKVKTLGAVSL*
SbbHLH022	CDS	ATGGGGGACAAGGTTAATCCCTGGTGCCATTGGCATAATCCTCCATGGAAATTCAACACTGAAGGTTCTGGCGGCAATCTCCGCCCACCTGATGTTGGGCTTGTTAACACCAATTCGGTGGCATTGCCTGCATATCTGAACACAGTTGCTGCACCTGTGCCATTTTTCACAGCATCAATTGCTGAGAGACCTCTTTCAATAGCTCCAAGATATGCCACAACATTGGCACCAAGTTTGGAGTTGCCTGCACTGTATCCCTCACGTAAGAGACCTCTAGTTTTCTACCAGAAGGAAAACCATGCTCCTAGTGCAGCTCCTTTGCTGAGCAAAGGGCCACTGGATCCTGTGCCAGAGCTCCAAGGTAGCAACGAGACTAATGTAACTGATGTTGGAGCAGAA…
SbbHLH023	Protein	MNTNNKTNSRSGGGTTGRRSRSRSNSNNASTGTATTTTAAAAAAMERKEIERNRRLHMKSLCLKLASLIPKEEHCSSKDAMTQLGCLDDAAAYIRKLKARVDELQRAQLSLSNKRGEDYDGAVRTTTSSSGTATGLSSSEAAAGVAAEPAAVVEVRHSHDGSSLEVVLISSVRRPFKLHQVATVLEEEGAEIISANVSVDGRRMFHTIHSRAFSSRIGIDVSRVSERLRALANTC*
SbbHLH023	CDS	ATGAACACTAATAATAAGACAAACAGCAGAAGCGGCGGCGGTACAACAGGGAGGAGATCAAGGAGCAGGAGCAACAGCAACAATGCCAGCACCGGCACCGCCACGACGACGACGGCGGCGGCGGCGGCGGCTATGGAGAGGAAGGAGATCGAGAGGAACAGGAGGCTGCACATGAAGAGCCTCTGCTTAAAGCTCGCCTCCCTCATCCCCAAGGAAGAACACTGCTCTTCCAAGGACGCCATGACCCAGCTGGGTTGCCTGGACGACGCGGCGGCGTACATCAGGAAGCTCAAGGCGAGAGTGGACGAGCTGCAGCGCGCGCAGCTCTCGCTTAGCAACAAGAGAGGAGAAGACTACGACGGAGCCGTCAGAACAACAACTTCTTCTTCCGGCACGGCA…
SbbHLH024	Protein	MVPSERGSVATAVSTPAADKLLHGPISGKKKCKKPSPRKIHKAEREKLKRDHLNDLFVELGNMLDRQNNGKACILTDTTRILRELLVQVDSLRKEHSNLQNESHYVTMERNEMQDENGMLRKEISELQNELTMRGSGSPAGWGHGTARSDPPLPHPTAVFSSEQAVQPATIASIVFPLQQPLVPSAMTGPPYAAPPLELKLFPEVASAEGHEPCEDQEAPNHVARPQARYPTQSASWPVSLFSGLPGMEDEQCSSSTTGSSKTASTDIE*
SbbHLH024	CDS	ATGGTTCCGTCCGAGAGGGGGAGCGTCGCCACCGCCGTCAGCACTCCTGCCGCCGACAAGCTGCTCCATGGGCCTATCTCTGGCAAGAAGAAGTGCAAGAAACCATCCCCGAGGAAGATTCATAAGGCTGAGAGGGAGAAGCTTAAACGAGACCACCTAAATGATCTCTTCGTCGAGCTGGGTAATATGCTAGATAGACAGAACAATGGGAAGGCATGCATACTGACTGACACTACTCGGATACTAAGAGAGCTGCTTGTTCAAGTAGACTCTCTTCGAAAGGAACATAGCAACCTACAGAACGAATCTCATTATGTCACAATGGAGAGGAATGAGATGCAGGATGAAAACGGCATGCTCCGCAAAGAAATTTCAGAGCTTCAAAACGAGTTGACAATG…
SbbHLH025	Protein	MWNYSAAPHSLLLQYGDDYARCESSSSSAGSVGLDRILAAEYGRFDSLNLSPPLHGLQTQTLFAMHGSENCLGIGANNPIYSSEARPAFSQLSFTQPAATAAHYSMKWTAAAGETVTGDGSRLRGLKRLKTTTPAATAQAPQQHGQRCNPKPTRNQSMKAPCKRSQKLGDKITALQQLVSPYGKTDTASVLHEAATCIKLLHEQIQILTASYPEISSKASQQDTGEEEGGATDLRRRGLCVAPLSPAVVQLVSAEAALRHRDAAFTEDHWRCLGTL*
SbbHLH025	CDS	ATGTGGAACTACTCTGCTGCACCGCACTCGCTCCTGCTGCAGTACGGCGACGACTACGCCAGGTGCGAGAGCTCTAGTTCATCGGCAGGATCCGTGGGCCTGGACAGGATACTGGCAGCGGAGTATGGCCGGTTCGACTCTCTGAACTTGTCGCCGCCACTCCACGGCCTTCAGACACAAACGCTTTTTGCTATGCACGGTTCAGAGAACTGCCTAGGAATAGGCGCGAATAATCCGATCTACAGCAGTGAGGCCCGGCCTGCGTTTTCGCAGCTCAGCTTCACCCAGCCAGCTGCCACTGCTGCCCACTACTCGATGAAATGGACGGCAGCAGCGGGGGAGACGGTGACCGGTGACGGCAGCCGTCTCAGGGGATTAAAGAGGCTCAAGACAACGACG…
SbbHLH026	Protein	MGGHGDHHSHHHHQEVGVLVDDDEEELIEHHARAACGGATSGVVEQGVGDGGGGQDAAGMVFEASSSVGSVSAATMAPPQILCWPPPQSAPPQQQQQQLHQDHHHHHHSVGQQSPFFPLLPPLPPQPAPPPPFFADFYARRALQFAYDHHHHSGGGPSTSSDPLGLGGLYMGMGHHGGSGMMMPPPFASSPFGDFGRMTAQDIMDAKALAASKSHSEAERRRRERINAHLARLRSLLPNTTKTDKASLLAEVIQHVKELKRQTSEIVTEEACPLPTESDELTVDASSDEDGRLVVRASLCCDDRADLLPDLIRALKALRLRALKAEITTLGGRVKNVLVITADDSAGGGCEGAGTADDDQQEEAAAPMSPQHTVASIQEALRAVMERTASSSAAAEESG…
SbbHLH026	CDS	ATGGGTGGTCACGGCGACCACCACAGCCACCACCACCACCAGGAAGTGGGAGTGCTCGTCGACGACGACGAGGAGGAGCTGATCGAGCACCATGCGAGGGCGGCCTGCGGTGGCGCCACGAGCGGAGTGGTGGAGCAAGGAGTAGGAGATGGCGGTGGTGGTCAAGACGCCGCAGGCATGGTGTTCGAGGCGAGCAGTAGCGTGGGGAGCGTGAGTGCGGCAACCATGGCGCCGCCCCAGATCCTCTGCTGGCCACCGCCGCAGTCCGCGCCGCCACAGCAGCAGCAGCAGCAGCTTCACCAGGACCACCACCACCACCACCACAGCGTCGGCCAGCAGTCTCCGTTCTTCCCGCTTCTGCCGCCGCTCCCCCCGCAGCCTGCCCCGCCGCCGCCGTTC…
SbbHLH027	Protein	MDELNKWHSHPDYSEEELAYMYRQQQEEEHAGMQQQHHFAEQQQYYTPPAAMAPPRSPSPFLEFLPHHHHHSSSFPGFGVPALPPRLPFGPVKNEPGQPSSSSSNRILSFGGQPPSTLNFSSGGDWLEAGVEAVQQMPPERRSRTHWNTQEHVIAERKRREKMQQQFVALATIVPDLTKTDKISLLGSTIEYVKQLEEKVKTLEGRRERRTSDPTILETKCRISTDSDASCSNDSAFAAGGFSPTVEASIHGDTVLLKICCLERRGVLVMIISELENQGLSIINTSVLPFTDSCLNITITAKIGVGFSSTVELITNLTAALRGSST*
SbbHLH027	CDS	ATGGATGAACTCAACAAATGGCATTCACATCCGGACTACTCTGAGGAGGAGCTAGCATACATGTACAGGCAGCAGCAAGAAGAAGAGCACGCCGGGATGCAACAGCAACACCATTTTGCTGAGCAGCAGCAGTACTACACACCACCAGCAGCAATGGCGCCGCCTAGGTCCCCTAGCCCCTTCCTTGAGTTCCTTCCTCATCATCATCACCACAGCTCCAGCTTCCCGGGGTTTGGGGTCCCGGCATTACCACCCCGGCTGCCGTTCGGGCCGGTCAAGAATGAGCCAGGGCAGCCGTCATCGTCGTCGAGCAATCGCATCCTCTCCTTCGGCGGACAGCCTCCAAGCACGCTCAACTTCTCCTCAGGAGGAGATTGGCTGGAAGCCGGTGTTGAAGCG…
SbbHLH028	Protein	MMYSPPCTDPDREEEQCFAIGTNLLASLDHTMNFDEPIVFPMNNVGMQEERTQLYNSTGDAQLSRNMNTGKCLKDGKRKGSGEDSSSLHSLDEASALLQREVSMECADEKPGDAGAKREDYVHVRAKRGQATNSHSLAERFRREKINERMKLLQDLVPGCNKITGKAMMLDEIINYVQSLQRQVEFLSMKLSAISPELNCDLDLQDILCTQDASSAFPGYNVQANNVHLNLYRASEEDFSHRIIPNPANVHVTRNAQLSAFPQRGVIWNEELRSIAPNSFASDTIADSMKVE*
SbbHLH028	CDS	ATGATGTATTCCCCGCCATGCACCGATCCTGACAGAGAGGAAGAGCAGTGCTTCGCAATCGGAACTAATCTGCTTGCTTCACTAGACCATACCATGAATTTTGATGAGCCTATCGTGTTTCCAATGAACAATGTAGGCATGCAAGAAGAGAGGACTCAGCTCTACAATTCTACTGGAGATGCTCAACTAAGTAGAAATATGAACACAGGGAAGTGTTTAAAGGATGGCAAAAGGAAGGGTTCTGGAGAGGACAGTTCATCACTACATTCTCTAGATGAAGCCAGTGCATTGTTGCAGCGAGAAGTTAGCATGGAGTGTGCTGATGAGAAGCCGGGTGATGCTGGAGCCAAGAGAGAGGACTACGTGCATGTCCGGGCAAAGCGCGGCCAAGCCACCAAC…
SbbHLH029	Protein	MESSEASWHSFDPSVAVEDSETMAQLLGVQYSGNEQKQPTPTAMYWPGQETDQYYSSAAYPYYMQMQQHNSGASCYDHGYYGSNTFTMTGGDFFVPEEQIMAADPSFMLDLNLDFEYQDGEGAGRGCGGGNTPAIGKRKREDQKGESTTCTVPKKKSRSTAIPVQKKGKKAQKGRCSRGNQEESNGGGDVARQQQCSSNGYLSDDESLEMTACSNVSSASKKSSSSAGGKARAGRGAAIDPQSLYARKRRERINERLKVLQNLVPNGTKVDISTMLEEAAQYVKFLQLQIKLLSSDDMWMFAPIAYNGVNVGLDLKISPPQQ*
SbbHLH029	CDS	ATGGAGTCCTCCGAGGCGAGCTGGCACTCGTTCGATCCGTCAGTCGCCGTGGAGGACTCCGAGACAATGGCCCAGCTGCTCGGCGTCCAGTACTCCGGCAACGAGCAGAAGCAGCCGACGCCGACGGCCATGTACTGGCCTGGCCAAGAAACTGACCAGTACTACAGCTCGGCGGCGTACCCGTACTACATGCAGATGCAGCAACACAACTCGGGCGCAAGCTGCTACGACCATGGTTACTATGGCAGCAACACGTTCACGATGACCGGCGGCGACTTCTTCGTGCCGGAGGAGCAGATCATGGCGGCGGACCCGAGCTTCATGCTTGATCTGAACCTCGACTTCGAGTACCAGGACGGTGAGGGGGCCGGCCGCGGCTGCGGCGGCGGCAACACGCCG…
SbbHLH030	Protein	MALEAVVFSQPQAAGHFGYAMPWCDLQLLQGGGGGGGGGGGFGDLCAAAGEWDHDLDTCWAAPTMAAVGGDDWDWEALSRDQSSDASTDHGNSRKAAVAPEPAAAAAGRRKRRRTKVVKNKEEIESQRMTHIAVERNRRRQMNEYLAVLRSLMPPSYAHRGDQASIVGGAINYVRELEQLLQSLEVQKSIKSRGSSAGSTDAGSSSSPFAGFFSFPQYSTTTSAHGGGCSGNTSNGGNCSDAVAAASAAGSAETGCRRPAAAAVADIEVTMVEGHASLKVLARRRPKQLLKLVAGLHQLRIPPLHLNMTTVDAMVLYTFSLKVEDDSKMGSVEDIATAVHEILGSIQQQQEEETAVM*
SbbHLH030	CDS	ATGGCGCTGGAGGCCGTGGTGTTCTCCCAGCCCCAGGCGGCGGGCCACTTCGGCTACGCGATGCCGTGGTGCGACCTGCAGCTGCTACAGGGAGGAGGAGGAGGAGGAGGAGGAGGAGGAGGGTTTGGCGATCTCTGCGCCGCCGCGGGGGAGTGGGACCACGACCTCGACACCTGCTGGGCCGCGCCCACCATGGCCGCCGTGGGCGGGGACGACTGGGACTGGGAGGCGCTGTCCCGGGACCAGTCCTCCGACGCCTCCACGGACCACGGCAACAGCAGGAAGGCGGCGGTGGCGCCCGAGCCGGCGGCGGCCGCCGCGGGGAGGAGGAAGCGGAGGCGCACCAAGGTCGTCAAGAACAAGGAGGAGATCGAGAGCCAGCGGATGACCCACATTGCC…
SbbHLH031	Protein	MSSGRRGRISDDEINELISKLQALLPESSRRRNASRSSASKLLKETCAYIKSLHREVDDLSERLSGLMSTMDNDSPQAEIIRSLLR*
SbbHLH031	CDS	ATGTCGTCGGGCCGGCGTGGCAGGATCAGCGACGACGAGATCAACGAGCTCATCTCCAAGCTGCAGGCGCTGCTCCCGGAGTCCTCACGCCGCCGGAACGCCAGCCGGTCGTCGGCGTCGAAGCTTCTGAAGGAGACGTGTGCCTACATCAAGAGCCTGCACCGGGAGGTGGACGACCTCTCGGAACGGCTGTCGGGGCTCATGTCGACCATGGACAACGACAGCCCACAGGCCGAGATCATCCGGAGCCTCCTCCGGTGA
SbbHLH032	Protein	MSSRRSRSRQSGSSRITEEQISDLVSKLQDLLPEARLQSNARVPSARVLQETCNYIRSLHQEVDDLSERLSELLATSDMSSAQAAVIRSLLM*
SbbHLH032	CDS	ATGTCGAGCCGGAGGTCACGGTCTAGGCAGTCTGGTTCGTCGAGGATCACTGAGGAGCAAATCAGCGACCTTGTATCAAAGCTGCAGGACCTCCTCCCCGAAGCTCGCCTTCAGAGCAATGCTAGAGTGCCATCTGCGAGGGTGTTGCAGGAGACATGCAACTACATCAGGAGCTTGCACCAGGAGGTGGACGACCTGAGCGAGAGGCTGTCGGAGCTGCTGGCTACGTCCGACATGAGCAGCGCGCAGGCGGCTGTCATCCGAAGCCTGCTCATGTAG
SbbHLH033	Protein	MELDEEAFLDELMSLRREAAASSAPWQQADPCSAYPGAGGGGGGMMMSDLLFYGGTTEGAAADATSMDLSPFHQEPLQAPMPPAAARTPLPPPHPHEEFNFDCLSEVCNPYRSGGGGVAVPGAEAVAVPGHKQALAALHDAMVEEETSGDLDLQGQQHYGGGGSPTFVFGGGARGESSEMPIVRGVGGPHHHRSKLHGAPSKNLMAERRRRKRLNDRLSMLRSIVPKISKMDRTSILGDTIDYVKELTERIKVLEEEIGASPEDLDLLNTLKDSSSCSNEMMVRNSTKFDVEKRGNGSTRIEICCPTNPGVLLSTVSALEVLGLEIEQCVVSCFSDFAMQASCSQEDGKRQVLSTDEIKQALFRSAGYGGRCL*
SbbHLH033	CDS	ATGGAGCTTGACGAGGAGGCGTTCTTGGACGAGCTCATGTCGCTGCGGCGGGAGGCGGCGGCGTCGTCCGCGCCGTGGCAGCAAGCTGATCCCTGTAGTGCCTACCCGGGCGCAGGCGGAGGCGGCGGCGGCATGATGATGAGCGACCTCCTCTTCTACGGCGGGACGACGGAGGGCGCCGCCGCCGACGCCACCAGCATGGACCTCTCGCCGTTCCACCAGGAGCCGCTGCAGGCGCCCATGCCGCCCGCGGCGGCCCGGACCCCGCTCCCGCCCCCGCACCCGCACGAGGAGTTCAACTTTGACTGCCTGAGCGAGGTCTGCAACCCGTACAGGAGCGGCGGCGGCGGCGTCGCCGTCCCGGGGGCCGAGGCCGTAGCGGTGCCCGGACACAAACAG…
SbbHLH034	Protein	MALSFHPTTASLFGHHRLPAPNAAADMSFLQDDDDDVHSEVTDALLGFVYDPLDASNAALDDLLSLPPPSDATAAAFLAPRDGATGADQNSGKRQRIGGGNQQVPLMNDEYVLHLPLPPPPVVPVLTTQVPEPLVFVRGADSNKNAGGGACQSVQKSAARQRRKRISEKTAELARLIPGAHKLNTAEMLEEAARHVKLLQAQVGVLALMRAAGSSEEEKMPSAMAQERMHALLACGGVQELLTAEGKCLVPTSLVDAVAKDADVKANPVVRRDLGRFVASLQAGQ*
SbbHLH034	CDS	ATGGCGCTCAGCTTCCACCCGACAACCGCCTCGCTGTTCGGCCACCACCGGCTCCCCGCCCCGAACGCCGCGGCGGACATGAGCTTCCTCCAGGACGACGACGACGACGTCCACTCCGAGGTCACCGACGCGCTGCTCGGCTTCGTGTACGACCCGCTCGACGCCTCCAACGCCGCGCTCGACGACCTCCTCAGCCTGCCCCCGCCCAGCGACGCCACCGCCGCCGCCTTCCTCGCTCCGCGCGACGGCGCCACCGGGGCCGATCAGAACTCCGGCAAGAGGCAGCGCATTGGCGGTGGCAACCAGCAGGTGCCTCTGATGAACGACGAGTACGTCCTGCATCTGCCACTGCCGCCCCCGCCCGTGGTCCCGGTCCTGACGACGCAGGTTCCCGAGCCC…
SbbHLH035	Protein	MMCLSCSPSGVGVATTVAVMEQWADKQQQAASTSAAVAAAQMPFLALLQGAGVVMEAEEQQQHDGRKRQAFARAVSDLDLLESCVTQAAVAPAAASAPVASRTERRRKRPRPRARAAPPPEKRRKPEEAESQRMTHIAVERNRRRLMNDHLASLRSLIPSSYIPRGDQATVVGGAIDYVKQLEQQLVALQAAAAARRDGTGAGAAVATAASDGVFVSPQYASYSDSSRGGLGAGVDVEATAAVGGHVRVRVAGRRWPGRLVRAVAALEDLRLAVLHLAVTSVGHDAVVYCFNLKMEEGCEVATADEVATVVHQIFAYAAGACC*
SbbHLH035	CDS	ATGATGTGCCTTTCTTGCTCCCCTTCCGGCGTTGGCGTGGCTACCACGGTGGCGGTAATGGAACAGTGGGCGGACAAGCAGCAGCAGGCGGCCAGCACCAGCGCCGCGGTGGCGGCGGCGCAGATGCCCTTCCTGGCGTTGCTCCAGGGCGCGGGCGTCGTCATGGAGGCGGAGGAGCAGCAGCAGCATGACGGGCGCAAGCGGCAGGCCTTCGCGCGCGCCGTCTCCGACCTCGACCTGCTCGAGAGCTGCGTCACGCAGGCGGCGGTGGCTCCTGCTGCGGCGTCTGCGCCCGTGGCCAGCAGGACCGAGAGGCGGAGGAAGCGGCCGAGACCCCGCGCGCGGGCCGCGCCGCCGCCGGAGAAGCGCAGGAAGCCCGAGGAGGCCGAGAGCCAGCGG…
SbbHLH036	Protein	MGVRPDGELVELLWQDGAVVAHSQAQAHHHHHHHYRRPLVQVAAGNTGASGVTGEQAPALPWLPCSGGAMGGDVYSQLWQSIAQADGRVVGADAVAGAPRPPARSGNSGVGSSRTAGQEVGSSFSGSNLVAAAMHLDDDIDDVGVAAALPVPLDDPATATGAGAGASTSSGWNSNAPLHKRSRDEFDEDADLDTVDETPPSSRDRRPASNKRRTRAAEVHNMSERRRRDRINEKMRALQELVPHCNKTDKASILDEAIEYLKSLQMQVQIMWMSTGMAPMMIPGAHQLMPPMTMGLNSARMPPPAVQFLSQMQRVPPHFMNNPLLNQMPQMLPPPTNAPNVTDQAQSNRMALPRNPFLHPNDSDALTTPHQVPSLFGYGPQMVQVNEIQELLTSTAAPA…
SbbHLH036	CDS	ATGGGCGTCAGACCGGACGGCGAGCTCGTGGAGCTGCTGTGGCAGGACGGCGCTGTCGTGGCGCACTCACAGGCGCAGGCGCACCACCACCACCACCACCACTACCGGCGGCCGCTGGTCCAGGTCGCCGCCGGCAACACGGGCGCCAGCGGCGTCACCGGGGAGCAGGCGCCCGCGCTGCCGTGGCTCCCGTGCAGCGGCGGTGCGATGGGCGGGGACGTGTACTCGCAGCTCTGGCAGAGCATCGCGCAGGCCGACGGCCGCGTGGTGGGCGCCGACGCCGTGGCGGGCGCGCCCCGGCCGCCCGCCAGGAGCGGGAACAGCGGCGTCGGGTCCAGCCGGACGGCCGGGCAGGAGGTCGGCTCCAGCTTTAGCGGCAGCAACCTTGTCGCCGCGGCG…
SbbHLH037	Protein	MAGQPPPPGGSEDDFLEHFFAFPSAASAAAGGHAGAGAGGDHPFPLALSLDAAAEPKPDRDPVQLAGLFPPVFAGAGGVQQPHLRGPPPPQMFQAQPKPGEGGMAPQPPAPRPKVRARRGQATDPHSIAERLRRERIAERMRALQELVPNTNKTDRAAMLDEILDYVKFLRLQVKVLSMSRLGGAGAVAQLVADIPLSVKGEASDSGSTQHIWEKWSTDGTEKQVAKLMEEDIGAAMQFLQSKALCMMPISLAMAIYDTQHSQDGHSLMKPEPNTSS*
SbbHLH037	CDS	ATGGCGGGGCAGCCGCCGCCGCCCGGGGGCTCCGAGGACGACTTCCTCGAGCACTTCTTCGCCTTCCCCTCCGCGGCCTCCGCCGCCGCCGGGGGACACGCGGGCGCCGGTGCCGGCGGGGACCACCCCTTCCCCCTCGCCCTCAGCCTCGACGCCGCCGCCGAGCCCAAGCCGGACCGTGACCCCGTGCAGCTCGCCGGCCTCTTCCCGCCGGTGTTCGCTGGCGCCGGCGGCGTGCAGCAACCGCACCTCCGCGGCCCACCGCCTCCGCAGATGTTCCAGGCGCAGCCGAAGCCGGGCGAGGGAGGCATGGCGCCGCAGCCGCCAGCCCCACGGCCCAAGGTGCGCGCGCGGCGGGGGCAGGCCACCGATCCCCACAGTATCGCGGAGAGGCTAAGG…
SbbHLH038	Protein	MDPASSVAAELWRPPHLHHHHHLASSAGRHPHLEASSSSVVTAAAAAARSGGGGSSSSSRRRARREAAAPPAEEEPSKLASTSGTAASSSAAGGRDSADPEAKRLKQMTPSENNDRRTEAGSNSGNASKSADKKPAPKEPPKDYIHVRARRGQATDSHSLAERARREKISERMKVLQDIVPGCNKVIGKASVLDEIINYIQSLQRQVEFLSMKLETINAHMNNATVAFPTKDVFRPLLNITAEFTAEELEAALITPNEILDDVHMPLLKSIPPVTRMAMGRGTWVTVLCRKLKDWWHWVAEGDLPIIASHGTEIETYKTLEPAIRLVILKAICDIRVEQEDIRIFIDSSLKHGHDISTFRKERIGGDSLGISYWYEDDEILGHRLYREIRRVEQVKKEP…
SbbHLH038	CDS	ATGGATCCCGCCTCGTCGGTGGCCGCCGAGCTCTGGCGACCGCCGCACCTGCACCACCACCACCACCTCGCCTCTTCCGCCGGCCGTCATCCCCACCTCGAGGCCTCCTCCTCCTCCGTCGTCACCGCCGCCGCCGCCGCCGCCCGCTCCGGGGGCGGCGGCTCCAGCAGCAGCAGCCGCAGGAGGGCGCGGCGCGAAGCCGCGGCGCCGCCGGCCGAGGAGGAGCCGTCCAAGCTCGCCTCCACGTCCGGGACCGCCGCCAGTAGCAGTGCGGCAGGCGGCCGGGACTCGGCTGACCCAGAAGCAAAACGGTTGAAGCAGATGACACCTAGTGAAAATAATGACAGAAGGACAGAAGCTGGATCAAATTCAGGGAATGCTAGCAAGTCTGCTGATAAA…
SbbHLH039	Protein	MAAAGGEAVQKALQSVAQSTGWTYSLLWRLCPRQGALVWAEGHYNGAIRTRKTTQQQQQQVVVVVPPPRRPTAALAPEDLTETEWFYLMCASYCFPPAVGLPGEAFVRRVHVWLYGANKVDSKVFSRAILARSAGIQTVACIPVNDGVLEIGTTEKVEEDIGLIQYARSIFMDQIGAHIMPTLSGHSTSTAPTTHINHQPFQTKMGCIGDINVQKTSHNSGDEHHNEMEDDGDVRIDLLQTNTGNDSSRHSPQDTNVGNEQGTLNAGSSELMLTGTSERVRDGCSKQEDEEIPVLMVCQNNGNLVAQDEFGPWHDFVDEDLSSKYLQSSAAEDQAVLAENAHYVETVLAILRFNASRQTQAASSNTKAYLALSKNSSFSRWTTSWNHKASNNDLQSMLI…
SbbHLH039	CDS	ATGGCGGCGGCCGGCGGCGAGGCCGTGCAGAAGGCGCTGCAGTCGGTGGCACAGAGCACGGGGTGGACGTACAGCCTCCTCTGGCGCCTCTGCCCGCGCCAAGGCGCGCTGGTGTGGGCGGAGGGCCACTACAACGGCGCCATCAGGACGCGCAAGACGACGCAGCAGCAGCAGCAGCAGGTGGTGGTGGTGGTGCCTCCGCCTCGCCGGCCCACCGCCGCGCTGGCGCCCGAGGACCTCACGGAGACTGAGTGGTTCTACCTCATGTGCGCCTCCTACTGCTTCCCTCCTGCCGTCGGGTTGCCTGGGGAGGCATTTGTAAGGAGAGTTCATGTGTGGCTATACGGGGCAAACAAAGTTGACAGCAAAGTGTTCTCAAGAGCAATTCTCGCTAGGAGT…
SbbHLH040	Protein	MEAPTSPLDGPILKLPWKLDKLLRHGFILPKGVEDEIPLIKRDLGEIISILSNLDDHHAMKVSCWRKEVRELSYDMEDFVDQYEHATAMSLAGSVPRRKIIQKRKSKAALSRPWKKLKQRLWMANKIREFSMRTQEALQRHRMYHLDAIAVSGSTTSTRCTCTDACSNSSHSTPCGEENAYVGISAAMEKLQELLLTMHDEGDWRLKVVSIVGLGGIGKTTLANEFYRKLGPQFECRAFVRTSQKPDTRRIFISMLSQIRPHQLPDNWTVHSLISTIRTHLQDKRYLIIVEDICVTTTWDIVKCALPDNNCGSRILTTTEIEDLALASSDHDPKFVYKMQPLSEDDSRKLFFSSLCGIQHECPPNLREISYNVISKCGGLPLAIVTVASILSSQQGIQD…
SbbHLH040	CDS	ATGGAAGCTCCTACTAGTCCTTTGGACGGCCCAATTTTGAAGCTTCCATGGAAGCTCGACAAGCTACTGCGCCACGGATTCATCCTGCCCAAGGGCGTGGAAGATGAGATACCTCTCATCAAGCGTGATCTTGGGGAAATCATATCCATTCTTTCAAACCTGGACGACCACCATGCTATGAAGGTCAGTTGCTGGAGAAAGGAAGTGCGGGAGCTGTCCTACGATATGGAGGACTTCGTCGACCAGTACGAGCACGCCACTGCCATGTCCTTGGCTGGCTCCGTTCCTCGCCGCAAGATTATTCAGAAGCGTAAGAGCAAGGCCGCTCTCTCCAGGCCCTGGAAGAAGCTGAAGCAGCGTCTGTGGATGGCCAACAAGATTAGAGAATTCAGCATGCGC…
SbbHLH041	Protein	MWEGGIVEHGSQEATHHQLLPWLGAAPFSEPAAVATGLGAAMGAYACGDGVGGLGLGHGGVFGFGFDAVPPPQQQQQRAAEGSGKAVVSGLLGSLQAELGRMTAREMMDAKALAASRSHSEAERRRRQRINGHLARLRSLLPNTTKTDKASLLAEVLDHVKELKRQTSAMMMATAAVGGDDGGAGGRAHQQLLPTEADELSVDAGADGAGRLVVRASLCCEDRPDLIPDIVRALAALGMRARRAEITTLGGRVRSLLLITAGSRGADQAGDGDGDDDDEEEEDGHRPANAPVHVDGERTASHRRHECIASVQEALRGVMDRRTASSDTSSSGGGGGSIKRQRMNYGAQEQCSV*
SbbHLH041	CDS	ATGTGGGAGGGAGGCATCGTCGAGCACGGGAGCCAGGAGGCCACGCATCATCAGCTGCTCCCGTGGCTCGGCGCGGCGCCGTTCTCCGAGCCGGCGGCTGTGGCGACGGGCCTCGGCGCCGCCATGGGGGCTTACGCCTGCGGCGACGGCGTCGGCGGGCTCGGGCTCGGGCATGGCGGGGTGTTCGGCTTCGGTTTCGACGCGGTGCCGCCGCCGCAGCAGCAGCAGCAGCGCGCGGCGGAGGGGAGCGGGAAGGCGGTCGTGTCGGGGCTGCTTGGAAGCCTTCAGGCGGAGCTGGGGCGGATGACGGCACGGGAGATGATGGACGCCAAGGCGCTGGCGGCCTCGCGCAGCCACAGCGAGGCCGAGCGCCGCCGCCGGCAGCGGATCAACGGCCAC…
SbbHLH042	Protein	MQPTTREMQAMAAAGQISLDDLRAAAGAAGGGVHDDFLDQMLGGLPPSAWPELASAAGGKAPDGGAQAEGMQQHQHQHQHFGGGLYDESALLASRLRQHQISGGPTGGGAEAAKQMVLQQLADLRQGHHMLLQGMGRSTGGGGGSGDGGLLLPLSLGSGGSGGDVQALLKAAANSAGGEAAGVFGGSFAGSLQQQQQQHFQSHPQQQTAPLPGQGFGGGGGGAGASGGVSQPQAGAAGGGAAAPPRQRVRARRGQATDPHSIAERLRRERIAERMKALQELVPNANKTDKASMLDEIIDYVKFLQLQVKVLSMSRLGGAAAVAPLVADMSSEGRGGAGAAAAAGSDGGLAVTEQQVAKLMEEDMGTAMQYLQGKGLCLMPVSLASAISSATCHMRPPVG…
SbbHLH042	CDS	ATGCAGCCCACGACGCGGGAAATGCAGGCCATGGCCGCCGCCGGCCAGATCTCCCTCGACGACCTGCGCGCGGCAGCAGGCGCTGCGGGAGGTGGCGTGCACGACGACTTCCTGGACCAGATGCTCGGAGGACTGCCGCCGTCGGCATGGCCGGAGCTGGCATCCGCGGCGGGAGGGAAGGCGCCGGATGGCGGCGCGCAGGCGGAGGGGATGCAGCAGCACCAGCACCAGCACCAGCACTTCGGTGGGGGCTTGTACGACGAGTCCGCCTTGCTGGCGTCGCGGCTCCGGCAGCACCAGATCAGCGGTGGCCCTACAGGCGGCGGCGCGGAGGCCGCGAAGCAGATGGTGCTGCAGCAGCTGGCCGATCTGAGGCAGGGACACCATATGTTGCTGCAG…
SbbHLH043	Protein	MEFDLLNYSPEAQLELMNTMLQLEQLTALDAHQSSPMAPVSPPISPVQTHAGHHNSFSPPPPHMSTITTTTAGYPAEQYHTPPAAALYAAATGGSLDHLQDCYVLSSSPGPDNNNNNNGGAAAAAALQQAMGSSSPTSADAMREAIFHIAALQPVEIDPEAVRPPKRRNVRISKDPQSVAARLRRERISERIRTLQRLVPGGTKMDTASMLDEAIHYVKFLKSQVQSLERAAAATHRAAALGAAYPAFHAPWQYALPHGDM*
SbbHLH043	CDS	ATGGAGTTTGACCTGCTCAATTACAGCCCGGAAGCGCAGCTTGAGCTGATGAACACGATGCTCCAGCTGGAGCAGCTCACTGCGCTGGACGCCCATCAGTCGTCGCCGATGGCACCTGTCTCGCCGCCGATATCCCCGGTGCAAACCCATGCAGGTCATCACAACAGCTTCTCACCGCCTCCGCCACACATGTCGACGATCACGACCACCACCGCCGGGTACCCAGCAGAGCAGTACCACACACCGCCGGCGGCCGCCCTGTACGCGGCCGCTACCGGCGGCAGCCTCGATCACCTCCAGGACTGCTACGTGCTGTCGTCGTCCCCGGGCCCCGACAACAACAACAACAACAACGGCGGCGCCGCGGCCGCGGCCGCGCTGCAGCAGGCCATGGGGTCG…
SbbHLH044	Protein	MVPVGSDEAAEVAVDGECSPPAATTTRSGTSRSHSEAERKRRQRINAHLATLRTLLPAASRMDKAALLGEVVRHVRELRGEADAAAAGVAVAVPGEGDEVGVEEGQQHCFCHGGERERAAAAANTRRVRAWVCCADRPGLMSELGRAVRSVSARAVRAEIATVGGRTRSVLELDVVGGHHDGEGTSTSSRPALQAALRAVLLSREEMLGAECYKRQRFSAHLARV*
SbbHLH044	CDS	ATGGTGCCTGTCGGGAGTGACGAAGCAGCGGAGGTGGCGGTGGACGGGGAGTGCTCGCCGCCGGCAGCGACGACGACGCGGAGCGGGACGAGCAGGAGCCACAGCGAGGCGGAGCGGAAGCGGCGGCAGCGCATCAACGCCCACCTCGCCACGCTGCGCACCCTCCTCCCTGCGGCGTCGCGGATGGACAAGGCGGCGCTGCTCGGGGAGGTCGTGCGGCACGTGCGGGAGCTGCGGGGCGAGGCGGACGCTGCGGCGGCGGGCGTGGCCGTGGCCGTCCCGGGGGAAGGCGACGAGGTCGGCGTCGAGGAGGGCCAGCAGCACTGCTTCTGCCACGGCGGGGAGAGGGAGAGGGCCGCCGCCGCCGCCAACACCAGGCGCGTCAGGGCGTGGGTGTGC…
SbbHLH045	Protein	MALEAALVLSQQQSSSQQGSRFGCGAMAAGGPWSSLLFSGIEEVVEMGGAAGAAGSWNAAACSPPQLLQELGDNTAAGALPAASGRCASGGAGQDAPAPAPGRRKRRRMRPVKNEEEVESQRMIHIAVERNRRKQMNEYLAALRSLMPPAYSQRGDQASIVGGAINFVKELEQLLQSLEAQRRSSQRPADDVDPDDAGPFADFFTFPQYSMCAVVAGAAPENKNADHREGAGGAEEEASGSKPSAVADVEATMVESHANLRVLSRRRPRQLLRLVLGLQGHRLTVLHLNMSSAGHMVLYSFSLKVEDDCQLTSVDEIAAAAHQIVEKINEEQGCSLLE*
SbbHLH045	CDS	ATGGCACTGGAGGCCGCCCTTGTGCTTTCCCAGCAGCAGTCCTCCTCCCAGCAAGGCAGTCGCTTTGGGTGCGGTGCCATGGCAGCAGGAGGGCCTTGGAGTAGTCTGTTGTTTAGTGGAATAGAGGAGGTGGTGGAGATGGGTGGCGCCGCCGGCGCCGCCGGCAGCTGGAACGCGGCCGCGTGCTCGCCGCCGCAGCTCCTGCAGGAGCTGGGTGACAACACGGCTGCCGGCGCGCTGCCTGCGGCGTCCGGGAGGTGTGCGAGTGGCGGCGCCGGTCAGGATGCCCCGGCACCGGCGCCCGGAAGAAGGAAGCGGCGCAGGATGAGGCCGGTGAAGAACGAGGAGGAAGTGGAGAGCCAGCGGATGATCCACATTGCCGTGGAGCGCAACCGCCGC…
SbbHLH046	Protein	MDMNESGEKGMEGNASSGAAGIPVEWQTQFSAAAFSCAPPQQQQVPMMDSAFASAAGLWASTSQAMALSDVGAMSAARGGGGFLAPVPGFLPQGLGHFPVDSGFIERAARASCFGGGGGVMGATAGYGTADHQTMNNAFSGSSEALLDHQRKDGNDKGEPELGRNGHDGVLSSEAAAGDCSSKGTSDSKKRRRPNEVMGGDQVQSANLPADSANESVHSKDKGEESSPATTTGPGKSKGKGAKETSESQKEDYIHVRARRGQATNSHSLAERLRREKISERMKLLQDLVPGCSKVTGKAVMLDEIINYVQSLQRQVEFLSMKLATVNPRLDLNIEGLLSKDLLRFPGVPSSSLGFSPEMMHPQLQLSQPGLIQGGAAGMANPDVFRRIMQAQLSAKDGS…
SbbHLH046	CDS	ATGGACATGAACGAGAGCGGCGAGAAAGGGATGGAGGGCAACGCGTCGTCCGGCGCCGCCGGCATCCCGGTGGAGTGGCAGACCCAATTCAGCGCCGCCGCCTTCTCGTGCGCGCCGCCGCAGCAGCAGCAGGTTCCAATGATGGACTCCGCCTTCGCGTCCGCCGCCGGCCTGTGGGCGTCCACCTCCCAGGCCATGGCGCTCTCCGACGTCGGCGCCATGTCGGCCGCGCGGGGCGGTGGCGGCTTCTTGGCGCCGGTCCCCGGTTTCCTCCCTCAGGGCCTCGGCCATTTCCCCGTCGACTCCGGCTTCATCGAGCGCGCCGCGCGGGCGTCCTGCTTCGGCGGCGGCGGCGGGGTGATGGGTGCTACCGCTGGCTACGGCACAGCTGATCATCAG…
SbbHLH047	Protein	MGIQGNKAGTHEHDFLSLYAAAAAAKDAPLLLHHDSKAPPPPASQGNFLLKTHDFLQPLDQKPGAPPEPSPLPASAAAESRHRQQQQQQVVHALPLPGGVGTFSISPAPVSVALPAPAVVKSEPPFVLWGQPAATLQPGARDLTVRVDRKGGSCSDGGTDQRPNTPRSKHSATEQRRRSKINDRFQILRELLPHNDQKRDKATFLLEVIEYIRFLQEKVQKYEATFPEWNQENAKMLPWSKGQIPGDSPPDPSHFMRNGSSPGSNFTGKIDDNHNIVTSAAASGAQDQAETDHMASGCYRSAETPANITNNAISQSQPQWTGPSPVDDSAVNSEMLNNQQLAIDEGTISVSSNYSQELLNSLTHALQSSGVDLSQASISVQINLGKRAVKRPVAPSNSK…
SbbHLH047	CDS	ATGGGCATCCAAGGGAACAAGGCGGGGACGCACGAGCACGACTTCCTCTCGCTGTACGCGGCCGCCGCCGCCGCCAAGGACGCTCCCCTCCTGCTCCACCACGACTCCAAGGCGCCGCCGCCGCCAGCCTCTCAAGGTAATTTCCTCTTGAAGACGCACGACTTCCTGCAGCCGTTGGATCAGAAACCGGGAGCGCCGCCGGAGCCGTCGCCGCTCCCCGCTTCCGCCGCGGCGGAGAGCAGGCACCGGCAGCAGCAGCAGCAGCAGGTGGTGCACGCGCTGCCCCTGCCCGGCGGCGTCGGCACCTTCAGCATCAGCCCCGCGCCCGTGTCGGTCGCGCTGCCGGCGCCCGCCGTCGTCAAGTCGGAGCCGCCGTTCGTGCTCTGGGGCCAGCCTGCC…
SbbHLH048	Protein	MYGAPVPKDLNLPAAALPQPTTRAGARTPPHQQQQMSSPGLLRYRSAPSTLLGEVMCGDQDFPAAAAAAGGAGAGHGPPPDHAAAADNVLARFLAGHHHCSEARDCKPPRPAASAHHFMDEAAAAAASMAASQQQQLMYQSSQQQMAAMEGLYRNVSSGGTEHGAAVGGAGNNSLIRQSSSPAGFLSHLNMDNGYGSMLRAGMAGGGFRTNGAVSDARLKGQLSFSSRQGSVMSQISEVGSEELDGGSSPETAAGSNGSGAPRGYSGIPGYTMGVSPGAWTDEPSPSPTSGAKRPRDFAGPVPQNVHQQPLAPQLSLPSGNNGGGKPAAASAEMAAIEKFLQFQDAVPCKIRAKRGCATHPRSIAERVRRTKISERIRKLQELVPNMEKQTNTADMLDL…
SbbHLH048	CDS	ATGTACGGCGCGCCGGTGCCCAAGGACCTGAACCTGCCAGCAGCAGCCCTGCCGCAGCCGACCACCAGGGCCGGTGCGAGAACGCCACCGCACCAGCAGCAGCAGATGAGCTCCCCGGGACTGCTGCGGTACAGGTCGGCGCCGAGCACGCTGCTCGGCGAGGTCATGTGCGGGGATCAGGACTTCCCCGCGGCTGCGGCTGCGGCTGGCGGCGCAGGGGCAGGGCACGGACCACCACCGGACCACGCCGCCGCCGCGGACAACGTCCTCGCGCGCTTTCTCGCCGGGCACCACCACTGCTCCGAGGCCCGGGACTGCAAGCCTCCCCGCCCCGCCGCGTCCGCTCATCACTTCATGGACGAAGCCGCCGCCGCCGCCGCGTCCATGGCCGCCTCACAG…
SbbHLH049	Protein	MDSDYVASLLMGSSAHALDFAALDTGFLDTLCGGAGLFGVPGVAAGTGCGSGGGGGSPEGSSVSDPAWARASDGGNARKRKAPPTGSAGGKETCLGKAAEAKVPDGKRCRVGASDSPVKPKVEEAAASDASVEVKGQKKGKGKSPKPAVEPPKDYVHVRARRGQATDSHSLAERVRREKISQRMKFLQDLVPGCNKVVGKALMLDEIINYVQSLQQQVEFLSMKLATVNPQLNFSNLSTLLHKDMYQPCGPSANSVFPLESAGAAFPFCDQGDLFQNFGSGAMEDQCSLSLLDTALPHTANPQFAFQKQQRDFWEDGLQNALPTGSEQRQEDGLLVPNFDGQLQADQAKIEF*
SbbHLH049	CDS	ATGGACAGCGACTACGTTGCCAGCCTGCTCATGGGCTCATCCGCCCATGCGCTCGACTTCGCCGCGCTGGACACCGGGTTCCTCGACACGCTCTGCGGCGGCGCCGGCCTCTTTGGGGTGCCCGGGGTCGCCGCGGGGACTGGGTGTGGCAGCGGCGGCGGCGGCGGGTCCCCGGAGGGGTCCTCGGTGTCCGACCCGGCGTGGGCGCGCGCCAGCGACGGCGGCAATGCCAGGAAGCGCAAGGCGCCGCCCACGGGGTCCGCCGGCGGGAAGGAGACCTGCTTGGGCAAGGCTGCGGAGGCCAAGGTTCCGGACGGGAAGAGGTGCAGAGTGGGCGCTAGCGACAGTCCGGTGAAGCCCAAGGTAGAGGAGGCGGCGGCGAGCGACGCCTCGGTTGAA…
SbbHLH050	Protein	MASFPHFTQMEHGLAGASAHGTPSFLFCHGAATADSASLETSSGVLDTSPQGTASDDKKPRKPREDSASFSSAHSKDSNSKESTKKKGGKRDRSSKEVDEEEPKGYIHVRARRGQATDSHSLAERVRRERISERMRVLQALVPGCDKVTGKALILDEIINYVQSLQNQVEFLSMRIASLSPVLYGFGMDTDAFSDHTQKIEGMLHHEALGMPSSVLNRPPSETHMDTHNSTSSPSYEVHGDGGTSISFPQDNGSYMVQTVGEPRQELFNQVVFSNHMCSFQ*
SbbHLH050	CDS	ATGGCAAGCTTCCCACACTTCACGCAGATGGAGCATGGCCTAGCCGGTGCCTCCGCCCATGGCACGCCGAGCTTCTTATTCTGCCATGGCGCAGCCACGGCAGATTCAGCCTCGCTGGAGACCTCATCTGGTGTTCTCGACACCTCCCCACAAGGCACTGCTTCTGACGACAAGAAGCCCAGGAAGCCCAGGGAAGATAGTGCCAGCTTCAGCTCTGCTCACTCCAAGGACTCAAACTCAAAGGAAAGCACCAAAAAGAAGGGAGGAAAAAGAGACAGAAGCAGCAAGGAGGTAGATGAGGAGGAGCCCAAGGGGTACATACATGTCAGGGCAAGGAGAGGGCAAGCCACAGACAGCCACAGCCTTGCAGAGAGGGTGAGGAGGGAGAGAATCAGTGAG…
SbbHLH051	Protein	MDKLTSPSSPRPASFSFSEPSCTILELPSCEVPEQWLLDDDVLVGKNENDGIGACLWEMPAADGGVLSPDSELAKLLPSLSAPAPQRQAKRRGRKPGPRPGPGAGAAAGHVESERQRREKLNRRFCDLRAAVPTVSRMDKASLLADAARYIAELRARVAQLESEARHAAVARWEGISADGGGHGDQAAAVVDGELYVREVGRDTAVVRVTSGASHAPALLMGALRSLELQVQHACVSRAHGVTTQDVVVDVPPAATALQDDEGLRMALLQRLQAGD*
SbbHLH051	CDS	ATGGACAAGCTTACTTCCCCGTCCTCCCCGCGACCCGCCTCGTTCTCCTTTTCCGAGCCGTCATGCACGATTCTCGAACTACCTTCCTGCGAAGTCCCGGAGCAGTGGCTGCTCGATGACGATGTCCTTGTGGGCAAGAACGAGAACGATGGTATTGGCGCCTGCCTGTGGGAGATGCCGGCGGCGGACGGCGGCGTGCTCTCCCCTGACTCTGAGCTCGCCAAGCTGCTCCCGAGCCTCTCAGCGCCGGCTCCGCAGCGCCAGGCGAAGCGGCGGGGCCGGAAGCCAGGGCCGCGGCCGGGGCCGGGCGCCGGGGCAGCCGCCGGTCACGTGGAGTCCGAGCGGCAGCGCCGCGAGAAGCTGAACCGGCGGTTCTGCGACCTCCGCGCCGCCGTGCCC…
SbbHLH052	Protein	MDDLLSPCSSFSPPSPPSFFSHAGHHPVIEFTSCDVPEQWLLDDVFVAKNEGDDDVDDLWPVGSSLSQDSELTEQPLPPQPPPPQQQAELSVVKAPAQQQRPGKRRGRKPGPRPDGPTVSHVEAERQRREKLNRRFCDLRAAVPTVSRMDKASLLADAAAYIAELRARIARLEAESRRAPAARWEPVVAACGAHEAGPGAGGGADEVVEVRMLGPDAAAVRATSAAPHAPARLMSALRALELHVRHACVTRVNGMTVQDVVVDVATPLQDDDDDDGRLRAALLQMMQDSAATYVPN*
SbbHLH052	CDS	ATGGACGACCTGCTCTCCCCATGCTCCTCCTTCTCCCCACCGTCGCCACCGTCCTTCTTCTCCCACGCCGGCCACCACCCAGTCATCGAGTTCACCTCCTGTGACGTCCCGGAGCAATGGCTACTCGACGACGTCTTCGTGGCCAAGAACGAGGGCGACGACGACGTGGACGACCTATGGCCAGTGGGAAGCTCGCTCTCCCAGGACTCTGAGCTCACCGAGCAGCCGCTTCCTCCTCAGCCACCGCCGCCGCAGCAGCAGGCGGAGCTGAGCGTCGTCAAGGCTCCGGCGCAGCAGCAGCGCCCAGGGAAGCGGCGGGGGCGGAAGCCCGGGCCCCGCCCGGACGGCCCCACCGTCAGCCACGTGGAGGCCGAGCGTCAGCGCCGGGAGAAGCTGAAC…
SbbHLH053	Protein	MASPEGTTWVFDCPLMDDLAVAADFAAAPAGGFFWAAPPSLQPQVVQAPVQSVVAASAPNPCVEISSSVDCGQGKEQPTNKRPRSESTAEPSTKASREKIRRDKLNERFLELGAILEPGKTPKMDKSAILNDAIRVVGELRSEAKELKDSNESLQEKIKELKAEKNELRDEKQRLKAEKESLEQQIKFLNARPSLVPHHPVISASAFTAPQGPAVAGHKLMMPVLGYPGFPMWQFMPPSDVDTSDDPKSCPPVA*
SbbHLH053	CDS	ATGGCCTCCCCCGAGGGAACCACGTGGGTCTTCGACTGTCCCCTCATGGACGACCTCGCGGTGGCCGCCGACTTCGCGGCAGCCCCCGCGGGGGGATTTTTCTGGGCAGCGCCGCCGTCGCTACAGCCGCAGGTGGTGCAGGCGCCGGTCCAGTCTGTCGTTGCCGCGTCGGCTCCCAACCCATGTGTGGAAATCAGTAGCTCTGTGGACTGTGGTCAGGGAAAAGAACAGCCAACAAATAAACGTCCTAGGTCAGAAAGTACCGCAGAACCAAGCACAAAAGCATCCAGGGAGAAAATTAGAAGGGATAAGCTGAACGAGAGATTCCTGGAATTGGGTGCCATTTTGGAGCCAGGGAAAACTCCTAAAATGGACAAGTCAGCTATATTAAATGATGCT…
SbbHLH054	Protein	MPRRQRARSSEELKAEDFVDSVLNFGGGGVGDEDDEEKEAGGDSQPPAEFKSKNLEAERKRRGKLNRNILELRSVVPNITKMSKESTLSDAIDHIKKLQNQVLELQRQLADSPGEAWEKQGSASCSESFTATENMPYQGQIELVPLGPYKYHLRIFCKKTGVFTKVLEALCSYNAQVTSLNTITFYGYAESVFTIEVKGEQDVVMVDLRSLLSNIVEGRRVDGAWTAPVMDRAELTTEQVLKRDIPWEHYMSTKLISGTCLQLLRRYDHKPESQRAPLLEETLLYFDYSARPKLQNGTLPNGDASNSKSKLTSIHDVLRGLVDWLCSQLRNPTHPSCSIPTSIHCLSTLLREPYVRTLFVQADGIKLLIPLISPASTQQSIQLLYETCLCIWLLSFYDA…
SbbHLH054	CDS	ATGCCGCGCCGGCAGAGGGCGCGCAGTAGCGAGGAGCTCAAGGCGGAGGACTTCGTCGACTCGGTCCTCAACTTCGGCGGCGGCGGCGTGGGCGACGAGGATGACGAGGAGAAGGAGGCCGGCGGGGACTCCCAGCCGCCGGCGGAGTTCAAGTCCAAGAACCTGGAGGCCGAGCGCAAGAGGCGCGGCAAGCTCAACCGCAACATCCTCGAGCTCAGGTCCGTCGTGCCCAACATCACCAAGATGAGCAAGGAGTCCACCCTGTCGGATGCTATTGATCACATCAAGAAGCTCCAGAACCAGGTCCTCGAGCTGCAGCGCCAGCTCGCAGACTCACCTGGAGAGGCCTGGGAGAAGCAGGGCAGCGCGTCGTGCTCTGAATCATTCACTGCCACTGAA…
SbbHLH055	Protein	MEIDMMAQFLGTDDHCFTYEYEHVDESMEAIAALFLPNLDTDSNSSSCLNFDVPPQCWPQPDHSSSVTSLLDPTENFESFEFPVIDPFPASGFDSHCETPYLTEYPISLHGKHSSVIEEEAANVTPAAKKRKASATTKGSKKSRKVSKKDYIGDDDGGDAYVDTQSSSSCTSEDGNFEGNTNSSTKKAYTRASRGAATDPQSLYARKRRERINERLRILQKLVPNGTKVDISTMLEEAAQYVKFLQLQIKLLSSDDTWMYAPIAYNGINISNVDLNIPSLQK*
SbbHLH055	CDS	ATGGAAATCGACATGATGGCTCAGTTTCTTGGAACTGATGATCACTGCTTCACCTATGAGTATGAGCATGTGGATGAGTCCATGGAAGCAATAGCAGCTCTGTTCTTGCCTAACCTTGACACTGACTCCAACTCCTCTAGCTGTCTCAACTTTGATGTCCCTCCACAATGCTGGCCTCAGCCAGACCATAGTTCTAGTGTTACAAGTTTGCTTGATCCAACAGAGAACTTTGAGAGCTTTGAGTTTCCAGTTATTGATCCGTTCCCCGCAAGCGGCTTCGATTCGCATTGTGAGACCCCCTACCTTACTGAGTATCCGATCTCCCTACATGGCAAACATTCATCAGTCATAGAGGAAGAAGCAGCCAACGTTACGCCTGCTGCTAAAAAGAGGAAGGCT…
SbbHLH056	Protein	MVPRDRAHSATTATAAPAENLVQGPILNNKCEKKAPKKVHKSEREKRKRDKQNDLFGELGNMLEPDRQNNGKACILSDTTRILKDLLSQVESLRKENNTLKNESHYVALERNELLDETNVIRGEISELQNELRMRLEGNPIWSHDTSRSNITAPHPATTVFTLQHSAHPQVIATMALPLQQPAVVEQSYAAPRRELQLFPEAAPTEDTEPPQNQGISNNVMRPQARYPPVVTTLPVHVYPVLPRMEDEQCSSGTTSSREEGGVGNR*
SbbHLH056	CDS	ATGGTGCCCAGGGACAGGGCGCATAGCGCCACAACTGCCACCGCGGCCCCGGCGGAGAACCTCGTTCAAGGGCCTATCCTGAACAACAAGTGCGAAAAGAAGGCTCCAAAGAAAGTACATAAATCTGAGAGGGAGAAGCGTAAGCGCGACAAGCAGAATGATCTCTTTGGCGAGCTGGGAAACATGCTAGAACCTGATAGGCAGAACAATGGGAAGGCATGCATATTAAGTGACACTACACGGATACTTAAAGATCTACTTTCACAAGTAGAATCTCTTCGAAAGGAGAACAATACGCTGAAGAATGAATCTCATTATGTTGCCTTGGAGAGAAATGAACTACTGGATGAAACCAATGTGATCCGTGGTGAAATCTCAGAACTTCAAAATGAGCTGAGG…
SbbHLH057	Protein	MVMKMELEDDGAMGGRGTGGMWTEEDRALGAAVLGADAFAYLTKGGGAISEGLVAASLPDDLQNKLQELVESESPGTGWNYAIFWQLSRTKSGDLVLGWGDGSCREPRDGEVGAAASAGSDDTKQRMRKRVLQRLHIAFGVADEEDYAPGIDQVTDTEMFFLASMYFAFPRRTGGPGQAFAAGIPLWVPNSERKVFPANYCYRGFLANAAGFRTIVLVPFESGVLELGSMQHIAESSDTIQSIRSVFAGTSGNKTAVQRHEGNGPAPPERSPSLAKIFGKDLNLGRPSVGPAVGVSKVDERTWEQRSAAGGTSLLPNVQKGLQNFTWSQARGLNSHQQKFGNGVLIVSNEAAHRNNGAVDSPSAAQFQLQKAPQLQKLQLQKLPVVQKTPQLVNQQPMQ…
SbbHLH057	CDS	ATGGTAATGAAGATGGAGCTTGAGGACGATGGTGCCATGGGAGGGAGAGGAACTGGTGGTATGTGGACAGAGGAGGACCGAGCTCTTGGCGCTGCGGTGCTTGGAGCAGATGCCTTTGCATATTTAACGAAAGGAGGTGGTGCCATATCCGAGGGCCTTGTCGCTGCGTCTTTGCCGGATGACTTGCAGAACAAACTCCAGGAGCTTGTCGAATCCGAGAGCCCTGGCACTGGTTGGAACTATGCCATCTTCTGGCAGCTCTCGCGCACAAAGTCTGGTGATCTCGTCCTTGGATGGGGGGATGGCAGCTGCCGTGAGCCCCGAGATGGAGAGGTGGGAGCTGCTGCTTCTGCAGGCAGCGATGATACCAAGCAGAGGATGCGCAAACGTGTGCTGCAG…
SbbHLH058	Protein	MDMGSVPFADAGLLDAFYGGGHGHNDYGLVSQQLTSPVVLDGGAGGLLDAGAASTEEEAPKRKGDHRRDDKAAMALKNHSEAERRRRERINAHLATLRTMVPCSDKMDKAALLAEVITHVQKLKATAARIRDHCAVPADADDVAVELVQGAPPSTTGGGVLVRATLSCDDGADVFADVKQALRPLRLSVVGSEVTTLGGRVRFTFLIMSSSSSCGNGSGGDVGAVVVESVHQALQSVLDRANSALEFAPRASLLNKRRRVSTFESSSSSS*
SbbHLH058	CDS	ATGGACATGGGCTCCGTCCCCTTCGCCGACGCCGGGCTCCTCGACGCGTTCTACGGCGGCGGACATGGACACAACGACTACGGGCTTGTTAGCCAGCAGCTGACGTCGCCTGTCGTCTTGGACGGCGGCGCCGGCGGGCTGCTGGACGCCGGTGCGGCTTCCACGGAGGAGGAGGCGCCGAAGAGGAAGGGAGACCACCGCCGGGACGACAAGGCGGCGATGGCCCTCAAGAACCATAGCGAGGCGGAGCGGCGCCGCAGGGAGAGGATCAACGCGCACCTCGCCACGCTCCGGACCATGGTGCCCTGCTCCGACAAGATGGACAAGGCCGCGCTGCTGGCGGAGGTGATAACCCACGTGCAGAAGCTCAAGGCGACCGCGGCGCGGATCCGCGACCAC…
SbbHLH059	Protein	MDMDSWLHGYATTNAAGNNGFMCGYAASSCTPAELQFMEGEQQQFLISSQIQHHLNQISMRMNMDDEAAVYVSSNDGDMHDRYPIVEGLLDDPHHAGTCSFPSFSSSSISLPASASLSCSPASSSAHILAAPAAAAGGCNQQYPEVSSHVPLLPPPPPAPHAVPASYDHQYTNRHAPESPAKTTTGAFKHYARHLGPKRPPKPGACGQRMFKTAMSVLSKMHVAARYSQQQYYYQAAAAAEAAQPPSVNQLQHMFSERKRREKLNDSFHALRAVLPPGAKKDKTSILIRAREYVRSLEAKVAELEEKNMSLESRLTRHDGGRSKNGGSGGDDHDSGETTKVQVEITRAANEETTFTLTIAVRSSSPCNMTDVVVRTLQCLKEQIGDGVSLVAMSTSTSG…
SbbHLH059	CDS	ATGGACATGGATAGCTGGCTCCATGGCTACGCCACCACCAACGCGGCCGGCAACAACGGCTTCATGTGCGGCTACGCTGCCAGCAGCTGCACCCCTGCAGAGCTGCAGTTCATGGAGGGCGAGCAGCAGCAGTTTCTCATCAGCTCGCAGATTCAGCACCACCTCAACCAGATCAGCATGCGCATGAACATGGACGACGAAGCAGCAGTCTACGTGTCTTCAAACGACGGCGACATGCACGATCGATATCCTATCGTGGAAGGCCTCCTCGACGACCCGCACCACGCCGGCACCTGCAGCTTCCCTTCGTTCTCCTCCTCCTCGATCTCGCTGCCTGCCTCCGCCTCCCTGTCCTGCAGCCCGGCGAGCTCCTCGGCGCACATCCTCGCCGCGCCAGCA…
SbbHLH060	Protein	MAACQPLQGKELQPVLLPRQASSAPRAVRVAPPEMSSSSGSGRSTTEARALKIHSEAERRRRERINAHLATLRRMIPDTRQMDKATLLARVVEQVKLLKRNASEATTQSVPLPPETDEVSIELHTGAGADKVIYIKASISCDDRPDLVAGLAQAFHGLRLRTVRADMTSLGGRVQHVFVLCKEEGWGGAGVGAASASLRSLKEAVRQALARVASPETAYGSSSPFQSKRQRILESHYSIMSI*
SbbHLH060	CDS	ATGGCTGCATGCCAGCCTCTGCAAGGGAAGGAGCTGCAGCCAGTGCTTCTTCCTCGGCAGGCAAGCTCGGCTCCACGGGCCGTGAGGGTAGCGCCGCCGGAGATGTCGTCGTCGTCGGGGTCGGGGAGGAGCACAACGGAGGCGAGGGCGCTGAAGATCCACAGCGAGGCCGAGCGGCGGCGCCGGGAGAGGATCAATGCTCATCTGGCTACGCTCAGGAGGATGATTCCTGATACTAGGCAGATGGACAAGGCCACCTTGCTTGCCAGAGTGGTAGAGCAAGTGAAGCTCCTGAAGAGGAACGCAAGCGAGGCCACCACCCAGAGCGTGCCCCTGCCCCCGGAGACCGACGAGGTCTCCATCGAGCTCCACACCGGCGCCGGCGCCGACAAGGTCATC…
SbbHLH061	Protein	MDDPHFMSPFSADDHRNQNPASSEFMSSDALEKWLLGNDQDNVLDNHEDEDPHQDMSSTSLPSPAAPLAGRKRGRKPGSGSRAAGTTIVVTHVEAERLRRDRLNRLFCDLRAAVPTVTGMDRASLLADAVGYITKLHGRVEQLQADAEANKRTTAASLSQLPCLLFGGSGQELEVRAVHGRDAAALRLTTTVATRHAPARLMAALRALDLPVQHASVCRVGGITVQDVVVDMAAAGLWGDDCLRTVLLHKLLQESG*
SbbHLH061	CDS	ATGGATGACCCCCACTTCATGTCACCCTTTTCCGCCGACGACCACCGCAACCAGAATCCAGCGTCGTCCGAGTTCATGTCCAGCGATGCCCTAGAGAAGTGGTTGTTGGGCAACGACCAAGACAACGTGCTAGACAACCATGAGGACGAAGACCCCCACCAGGACATGAGCTCCACCAGCCTGCCGTCGCCGGCGGCACCACTCGCGGGGAGGAAGCGGGGACGGAAGCCTGGCTCTGGCTCTCGCGCCGCCGGCACCACAATCGTCGTCACCCACGTGGAAGCCGAGCGGCTGCGGCGTGACAGGCTCAACCGCCTGTTCTGCGACCTCCGGGCCGCCGTGCCCACGGTGACTGGGATGGACAGGGCGTCCCTTCTCGCCGACGCCGTCGGCTACATC…
SbbHLH062	Protein	MAQAASKRSALLRPVMYEDEPSSMSLELFSHGIVVDGDEADGGSAAAALSLHLAFDDDNFKGGCDASADYYSSWAAYDGSGATSSSSSSVLSFEQAGSGGQHHLAYGEDGCAFWMDPAAGMVEHPAQQQRRSGCNFGLIVSPGSSPDDAGLHIQEPGAVQLPAKPPHKRARRDGEVQAAAAKKQCGGGARKSKAKAAPAPTKDPQSVAAKVRREKIAEKLKVLQDLVPNGTKVDLVTMLEKAITYVKFLQLQVKVLAADEFWPAQGGKAPELSQVKDALDAILSSQQYPK*
SbbHLH062	CDS	ATGGCTCAGGCGGCAAGCAAGCGCAGTGCTTTGCTCCGGCCAGTGATGTACGAGGATGAGCCTTCCTCAATGTCCCTCGAGCTATTCAGCCACGGTATCGTCGTGGACGGTGACGAGGCTGACGGTGGCTCTGCTGCGGCAGCCCTCTCGCTGCACCTCGCTTTCGACGACGACAACTTCAAGGGCGGGTGTGACGCCTCGGCTGATTACTACAGCAGCTGGGCTGCCTACGATGGCTCGGGCGCCACATCCAGCTCGAGCTCGTCGGTGCTCAGCTTCGAGCAGGCTGGCAGCGGCGGACAGCATCACCTGGCCTATGGCGAAGACGGGTGCGCTTTCTGGATGGACCCAGCCGCTGGCATGGTGGAGCATCCGGCACAGCAGCAGCGCAGATCCGGC…
SbbHLH063	Protein	MKSRRQSSGGSSAACAAGEANTHTHSSGGGGCKLERKDVEKNRRLHMKSLCLKLSSLLPPAATHASLLADAAAAASNPNNKDSVTQLDQLDSAAAYIKQLRERIEALKQRKAGGPGPAAGCNGGGAVTASASASSASGGGAGVRMPVIEVRYQDGTLDVVLISDAGRPFKLHEVITVLEQEGAEVVSASFSVIGDRIFYTVHSQALSPWVGLDAARVSQRLHDLLLLAPILV*
SbbHLH063	CDS	ATGAAGAGCCGGAGGCAGAGCAGCGGGGGCAGCTCGGCCGCCTGCGCCGCGGGGGAGGCGAACACGCACACGCACAGCAGCGGCGGCGGGGGGTGCAAGCTGGAGAGGAAGGACGTGGAGAAGAACCGGAGGCTGCACATGAAGAGCCTCTGCCTCAAGCTCTCCTCCCTCCTCCCTCCCGCCGCCACGCACGCCTCCCTCCTCGCCGATGCAGCGGCGGCGGCGTCCAATCCCAACAACAAGGACTCGGTGACGCAGCTGGACCAGCTGGACAGCGCGGCGGCGTACATCAAGCAGCTCAGGGAGAGGATCGAGGCGCTGAAGCAGCGGAAGGCGGGAGGTCCTGGTCCAGCGGCGGGCTGCAACGGCGGCGGCGCGGTCACGGCGTCGGCGTCGGCG…
SbbHLH064	Protein	MKSRSSSMSNNSGSTTTTTAVQRKEVERRRRQQMKSLCVKLASLIPKEHYSSKDAMTQLGSLDEAATYIKKLKERVEELRQKRTSARLLAAAAGMRRGGGGAGGASTSPAATTTASGGAGSSEEAGDHMPVAPPAVVEVRQHSDGSSLDVVLISSVERPFKLHEVVTVLQEEGAETINANFSVAGTKIFYTIHCRAFSPRIGIEVSRISERLRALG*
SbbHLH064	CDS	ATGAAGAGCAGAAGCAGCAGCATGAGTAACAACAGCGGCAGCACGACGACGACGACGGCAGTGCAGCGGAAGGAGGTCGAGAGGAGGAGGAGGCAGCAGATGAAGAGCCTCTGCGTCAAGCTCGCCTCCCTCATCCCCAAAGAACACTACTCCTCCAAGGATGCTATGACCCAGCTGGGTAGCCTAGACGAAGCAGCGACGTACATAAAGAAACTCAAGGAGAGGGTGGAGGAGCTGCGGCAGAAGAGGACCTCTGCACGGCTCTTGGCTGCGGCTGCTGGCATGAGACGAGGCGGAGGAGGAGCAGGTGGCGCCTCGACGTCGCCGGCGGCGACGACCACAGCGAGCGGTGGCGCGGGGTCATCAGAAGAAGCCGGTGACCACATGCCGGTGGCGCCG…
SbbHLH065	Protein	MMAASSSSSNLSDHLVQDDLPWPASSSSSSLQPFAPAPHHHSAIFGGNQLWCQQPLTLNCADRHHCEELEVLLSAQGGHHHSHSISHHSPVISPQLSSLLMMQDLGFQWSNCGNSFVDTSSSSMPPMNGQQHDNCHNKIKDNSSRSSCASTAIAACHDDMVLDGGGGGGGLPAMAVAADLDGATAVLPSVNISRTPTPTPPHQRLFQLAAPPPLPGDAFEILASSRLCKTLLLSQASSVLLHNGMVPLLRSEHVPYGPPAGAAHPHGPSIDNYKQMGASSSCVDAAGGGRHWSAEHDAACQSRAAAAAAAARPVPSSQLAPSSKKPRVEQRSSSSTTIVPSFKVRKEKLGDRIAALQQLVSPFGKTDTASVLMEAIGYIKFLQDQVETLSRPYLKSSRS…
SbbHLH065	CDS	ATGATGGCAGCTTCGTCCTCCTCCTCCAACCTCAGTGATCATCTCGTGCAAGATGACCTCCCATGGCCTGCTTCTTCTTCTTCCTCCTCCCTGCAGCCATTTGCTCCAGCTCCTCACCATCACAGCGCCATTTTTGGAGGCAACCAGCTATGGTGCCAGCAACCCCTAACCCTAAACTGTGCTGATCGTCATCACTGCGAGGAGCTTGAGGTGCTCCTGTCAGCACAAGGCGGCCACCATCACAGTCACAGCATCAGCCATCATTCTCCAGTGATCTCTCCCCAGCTCAGCTCTCTACTAATGATGCAAGACCTAGGGTTCCAATGGAGCAACTGCGGAAACAGCTTCGTAGACACCTCGTCGTCGTCCATGCCGCCCATGAACGGCCAGCAGCACGAT…
SbbHLH066	Protein	MSDSNEFAELLWENGQAVVHGRRKQTQAAFPPFTCGAASSSRAQEKQPGTDPVALLKTGLFGDFSSGLDATRDNVDLDDTVPWINYPIVEEDTAAPALAESYSPDFFSELHAAAVAAAATNLSALPPPVQHTGNNNNRSTPVATTSRGPEPAKETHRIPIAGPATRPEPQAEFAATRKPRPEGGGEGLMNFSLFSRPAAMARASLQRPPQTGTDKASNVTTSTRVESTVLQSASGQRTAPVFADQRTPWSQSKEVRFSCAAAPTTATAGNLQQEMPRDMTPQKKVETRKASEVAVATSSVCSGNGAGIGNDESWRQQKRKSQAECSASQDDDLDDDSGGMRRSGSRGTKRSRTAEVHNLSERRRRDRINEKMRALQELIPNCNKIDKASMLDEAIEYLK…
SbbHLH066	CDS	ATGTCCGACAGCAACGAGTTCGCCGAGCTGCTATGGGAGAACGGGCAGGCGGTGGTGCACGGGAGGAGGAAGCAGACGCAGGCCGCGTTCCCGCCCTTCACTTGCGGCGCTGCCAGCAGCAGCAGAGCTCAAGAAAAGCAGCCAGGTACCGACCCGGTGGCGCTGCTCAAGACGGGCCTCTTTGGCGACTTCTCTTCCGGCCTAGACGCCACCCGAGACAACGTTGATCTTGATGACACCGTACCATGGATCAACTACCCCATCGTCGAAGAAGACACCGCCGCACCTGCCCTCGCAGAGAGCTACAGCCCAGATTTCTTCTCGGAGCTCCATGCAGCGGCAGTTGCAGCGGCGGCGACGAACCTCAGCGCTCTGCCACCACCAGTCCAGCACACCGGC…
SbbHLH067	Protein	MYHPQCELLMAHEAQDLDAAGQPHHLAVSGVAGSIPAELSFHLLHSLDATAAVNNSVTPQSTIDYFLGVGGADPHQPAALQYEPLPPPGGHHQHTMNMLRDYCSNGGGGGHYPTAEPYLRGTRTGALVFGATDDDESAAAYMPGGPFVETSPPPRATGGRKRGRALGGGFHAGLANGVEKKEKQRRQRLTEKYTALMHLIPNVTKPDRATVISDAIEYIQELGRTVEELTLLVEKKRRRRELQGDVVDAAPTAVVVAAAATGGEAESSEGEVAPPPPPPAAVQRQPIRSTYIQRRSKDTSVDVRIVEEDVNIKLTKRRRDGCLAAASRALDDLRLDLVHLSGGKIGDCHIYMFNTKIHKGSSVFASAVASRLMEVVDEY*
SbbHLH067	CDS	ATGTATCACCCGCAGTGCGAGCTCCTGATGGCGCACGAAGCCCAGGACCTGGACGCCGCCGGCCAGCCGCATCACCTCGCCGTCTCCGGCGTCGCGGGCAGCATCCCGGCAGAGCTGAGCTTCCACCTGCTCCACTCCCTCGACGCCACGGCGGCGGTCAACAATTCTGTCACGCCGCAGTCCACCATCGACTACTTCCTCGGCGTCGGCGGCGCTGACCCTCACCAGCCGGCGGCGCTGCAGTACGAGCCGCTGCCGCCCCCCGGCGGGCACCACCAGCACACCATGAACATGCTGCGCGACTACTGCAGCAACGGCGGCGGCGGCGGCCACTACCCCACCGCCGAGCCGTACCTCCGCGGGACGAGGACAGGCGCCCTCGTGTTCGGGGCCACCGAC…
SbbHLH068	Protein	MGAQSCCDAVAGTAPAATRRLKLTRPSASLMKARKLRKKAAGCKRTRAAASRKRVMAIRRKMEALRRLVPLCGDDDGAVVGRESGGERLDELLLHAAGYILCLQMQVRVMQVMVHALNNLPED*
SbbHLH068	CDS	ATGGGTGCTCAGAGTTGCTGCGATGCCGTTGCCGGCACTGCACCGGCGGCCACAAGGCGCCTCAAATTGACAAGGCCATCGGCGTCGCTCATGAAGGCGAGAAAGCTAAGAAAGAAGGCTGCCGGATGCAAACGCACAAGGGCGGCAGCGTCGAGGAAGCGCGTGATGGCGATCAGGAGGAAGATGGAAGCGCTGAGGAGGCTCGTGCCACTGTGCGGAGACGACGACGGCGCGGTCGTCGGCCGGGAGTCTGGAGGGGAACGGCTGGACGAGCTCCTCCTGCACGCCGCCGGGTACATCCTGTGCCTCCAGATGCAGGTCAGAGTGATGCAGGTTATGGTCCATGCACTGAATAACCTGCCGGAGGATTAA
SbbHLH069	Protein	MDHNFSDMILRESAWSGGVVGAGDGGAVLLPPVEVVGNVVEGGSGMTVLERLVLDEALAAAILELQGSIVHVQQQAPAACCAGSKAVPAAGGGVVGEEAAVAFPSMAMATPTPAYADVDADVLQRQQHHHRHHGAMGISMPPDYDLTPATTPAVAVTAAAFTATAAVDSGGNNSLVVGRSPPPVFSASCNETTATAAAVTATTSLSCEQGGGGGGAGGGKRQRRPNRKRKAAAERSPVAVAAAAAQESTLCSLLASGTTTAGEGGIQIAFSTSAAKRSAKPSSLSSSGSSSISFDGRNNPAGNGGGVEDSMYEPDTEALAQVKEMIYRAAAMRPVSLGSEDAGERPRRRNVRISERLRVLQKLVPGGAKMDTASMLDEAANYLRFLKSQVRELQTLDRR…
SbbHLH069	CDS	ATGGATCATAACTTCAGCGATATGATCCTGCGCGAGAGCGCATGGAGCGGCGGCGTGGTGGGTGCCGGCGACGGCGGGGCCGTCTTGCTGCCACCGGTGGAGGTGGTGGGGAACGTCGTCGAAGGCGGCAGCGGCATGACGGTGCTGGAGAGGCTGGTGCTCGACGAGGCGCTGGCGGCGGCGATCCTGGAGCTGCAGGGCAGCATCGTCCACGTCCAGCAGCAGGCGCCCGCCGCCTGCTGCGCCGGCAGCAAGGCGGTACCGGCGGCCGGTGGTGGCGTGGTTGGTGAGGAGGCCGCTGTCGCCTTCCCCTCGATGGCGATGGCGACGCCAACGCCCGCCTACGCGGACGTTGACGCGGATGTCCTGCAGCGACAGCAGCATCACCATCGCCATCAC…
SbbHLH070	Protein	MDEEVWCGLDLQLQAGDIVDGGLHTATDLHNGHDDDDPFWPALAECAATFLAGGDDDTAACFDLTAPASASASASKAMDTSGFFADNDRGDQQHRLTTTTRQDELQQPVYSSSSLSSKRSLSIDSGGSSSATFFTLDDAVLPAAAIFSPPPPAQRLQDPFVGDDDEAIMLAMMAVLSSASPSSSESSSPPHRAAAASAVQPRLHLHGGGDDSASHVTVRSSSLAAAVVPERTTSAAARQLQPDTNSSSQVYHMMSERKRREKLNDSFHTLRSLLPPCSKKDKTTVLMNAASYLKTLEAQVSELEEKNTKLERYVPRDDGGVGTTAAHRRAKVHIARAASDQQQVSLTVMVMVECDIVDLVLHVLERLRWMAGVSVLSVDADTYSPQALLKALASIKLHI…
SbbHLH070	CDS	ATGGATGAAGAAGTGTGGTGCGGCCTCGACCTGCAGCTGCAGGCGGGCGACATCGTCGACGGCGGCCTCCACACTGCAACTGACCTCCATAATGGCCATGACGACGACGACCCCTTCTGGCCAGCTCTAGCAGAGTGCGCTGCTACCTTCCTCGCCGGCGGCGACGACGACACCGCCGCCTGCTTCGACCTCACGGCGCCGGCCTCCGCCTCCGCCTCCGCCAGCAAGGCCATGGACACGAGCGGCTTCTTCGCCGACAACGACCGCGGCGACCAGCAGCACCGTCTCACGACGACGACGCGCCAAGACGAGCTGCAGCAGCCAGTGTACTCGTCGTCGTCGCTCTCCTCCAAGCGCTCCCTCTCTATCGACAGCGGGGGGTCCTCCTCCGCCACCTTC…
SbbHLH071	Protein	MSSSGPLPATGTHHGSQRAECKAQGSTSARKVQKADREKMRRDKLNEQFQDLGNALDPDRPRNDKATILGDTIQMLKDLTTQVNKLKAEYTSLSEEARELTQEKNELRDEKASLKSEVDNLNNQYQQRMRVLYPWAGMEPSVVMGPPPAYPYPVPVHIPSGAVPMHPQLQTYPFFHSQTSGTIPNACIPYMAYTQPCHLPTDQPSNQLNTPVGHSSSHRSNSPAQDCRSKSSTPQQPSCGMRSSDVGDIATDLELKTPGSSCQSHSEIANNDSSSDLKTKKHCIKQINGCTLTESSSSSRCSSSGPPDVSNSAVDE*
SbbHLH071	CDS	ATGTCTTCGTCGGGGCCTTTGCCGGCGACCGGAACCCACCATGGCAGTCAAAGGGCAGAGTGTAAAGCCCAGGGTTCAACCTCTGCACGCAAGGTACAAAAGGCTGATCGAGAGAAGATGCGAAGAGATAAATTAAACGAGCAGTTCCAGGACTTGGGAAATGCACTTGATCCAGACCGTCCCAGGAACGATAAGGCAACTATACTTGGTGACACAATCCAAATGCTGAAAGATTTGACTACTCAGGTGAACAAGCTGAAAGCTGAATACACGTCACTTTCTGAAGAAGCACGTGAGTTAACACAAGAAAAAAATGAGCTTAGAGATGAGAAAGCTTCACTGAAATCTGAGGTTGATAATTTGAATAACCAGTATCAGCAACGAATGCGAGTGTTATAC…
SbbHLH072	Protein	MAWSETDAALFAAVLGRDAAHHLATTPPHLGGPAASASASAPELQARLQDLVERGSGAWTYGIFWQESRAGGRAVLGWGDGHCRDASGGGSASASHDDDDDAAERSVARKRALLRLHALYGGGDGDDEGADYALRLDRVTAAEMYFLASMYFSFPEGAGGPGHALASGRHAWATVDPHHPRGPGAGAAPAWYVRASLAQSAGLRTVVFLPCKGGVLELGSVVPVRETPETVRAIQTALAVAPPPAREECMRIFGKDLSPSGRTPRSGDNWAPQQLGVQATASKEAAAARPKAPEPPPRSIDFTKPPGKPEQQAGVGEERRPRKRGRKPANGREEPLNHVEAERQRREKLNQRFYALRAVVPKISKMDKASLLSDAIAYIQELEDRLRGGGGCSAARPES…
SbbHLH072	CDS	ATGGCGTGGTCGGAGACGGACGCCGCGCTGTTCGCGGCGGTGCTGGGGCGGGACGCGGCGCACCACCTGGCCACCACGCCGCCGCACCTGGGCGGGCCCGCGGCGTCGGCGTCGGCGTCGGCGCCCGAGCTCCAGGCGCGCCTGCAGGACCTCGTCGAGCGGGGCAGCGGGGCGTGGACGTACGGCATCTTCTGGCAGGAGTCCCGCGCCGGCGGCCGCGCCGTGCTCGGCTGGGGCGACGGCCACTGCCGCGACGCCAGCGGCGGCGGCAGCGCCTCGGCCTCGCACGACGACGACGACGATGCGGCGGAGCGGAGCGTGGCGCGGAAGCGCGCGCTGCTGCGGCTGCACGCGCTCTACGGCGGCGGGGACGGGGACGACGAGGGAGCCGACTACGCG…
SbbHLH073	Protein	MDATFGWAGAGHHVDEYFSRQAAAGCSRFDMDEAFLGVCFGQLQCDGALIGGGGGDAGACQVSSNACAIEGGGAGMDGDPLAFLSAGTGDVFDAGLLDAALAFTRELGYGGAVSNGGAMLSSYSGTTGGNISSGESNNYSGGGGGGHDAEVVSPTSIMSQTTTAPPPLTFTHASSHSQQAAHGHRVKRKVDVSDEFPATAIATTTTTAPPPAPFPRPAGGGAKRRAAATSISFGGGAHVARDPSAGYEPDMEAMAQVKEMIYRAAAMRPVNLGPEVIAAAAAEKPRRKNVRISSDPQTVAARLRRERVSERLRVLQKLVPGGSKMDTASMLDEAASYLKFLKSQVQALETLGTTNDTSTSNSTATASRSQQYNYYSSGSNNPGGFLGFAAGRSSNMISP…
SbbHLH073	CDS	ATGGACGCTACCTTTGGCTGGGCCGGCGCCGGCCACCATGTTGACGAATACTTCTCGCGCCAGGCTGCTGCTGGATGCAGTCGGTTCGACATGGACGAGGCCTTCCTTGGGGTGTGCTTTGGGCAGCTCCAGTGCGACGGTGCCCTTATTGGCGGCGGCGGCGGCGACGCCGGAGCATGCCAGGTGAGCTCGAATGCGTGTGCCATCGAAGGCGGCGGCGCGGGTATGGACGGCGACCCGCTCGCGTTCTTGAGCGCGGGGACGGGGGATGTCTTCGACGCTGGCCTACTCGACGCGGCGCTCGCCTTCACCCGGGAGCTCGGATACGGCGGGGCGGTGTCCAACGGCGGCGCCATGCTCTCCAGCTACAGCGGTACAACCGGCGGAAACATATCCTCC…
SbbHLH074	Protein	MDPFYFGPDQQLDAAAAAVVDEDYYLQASLGLVLSPPAPPPPAALSLPGSAFEAYHQQRRVPALLEHYSLTMSARGRRYSGEQNLHRRMFSYLRRVVAHGHGAAAASTGGADVVPPAFPAPADETTTTGGVGPSSQAPRSSRFRHIMRERLRRERLSQGFADLHALLPLGASSKGGKNDIVGAAAGYIRELGARKEWLSARNEVLLQRAATATRWRGGGGTRPSSVVGGGWGMVVKVRAESQDHSTAVDAFEKVLQRLKAMEELQVTAIRSRFCAGGMWMNVGVEGQVSTREVDVAITNALMELEGNDPRSSRPSFRCQVEISGQMG*
SbbHLH074	CDS	ATGGATCCGTTCTACTTCGGCCCGGACCAGCAGCTGGACGCCGCCGCTGCCGCCGTCGTCGACGAGGACTACTACCTGCAGGCGAGCCTAGGCCTGGTCCTCTCGCCGCCGGCGCCGCCACCACCAGCGGCGTTGTCCTTGCCAGGCAGCGCATTTGAGGCGTACCACCAGCAGCGGCGTGTGCCGGCGTTGCTGGAGCACTACTCCCTGACGATGAGTGCGCGCGGCCGGCGGTACAGTGGAGAGCAGAACTTGCACCGGAGGATGTTCAGTTACCTGAGACGCGTCGTCGCTCATGGTCATGGCGCCGCCGCGGCCTCCACGGGGGGCGCCGACGTGGTGCCCCCAGCGTTCCCGGCGCCCGCGGACGAGACGACGACCACCGGTGGGGTTGGGCCG…
SbbHLH075	Protein	MLDAHGAEPFIHIYPDSPPPFPPVQFTFLPHHTSSEASTARRARDRDLPSLPSMADQWWESTSHRSHGASACSAAAPPPLTVTGGRVACGWTSPTAAAAESTSSVTFQDPYRSSTHQQPLSDAASSLGDPHMDWTQAFLSGRSDTSFQAVLQEQPPAMNDPLIRDGDMSAGSFLVDQQAQLSPSPSPYGTDPSQAQALFDGTAAVHNISMYGDSESSVTYDATAASMQFSSQLLKTSVPATASTPMQGVGVGAPMQYLSAGSYLPFGGPLPSHLLLQALQAANKPNSRSANANSLTTVKDDCSPPPATRKSVPEPPTTAAKRPRIEAPSPLPTFKVRKEKLGDRITALQQLVSPFGKTDTASVLHEAIEYIKFLHDQVASLSSPYLKNGIPMKQFQHKG…
SbbHLH075	CDS	ATGCTCGACGCACACGGCGCTGAACCCTTCATTCATATATATCCAGATTCCCCTCCTCCCTTTCCTCCCGTTCAATTCACCTTTCTGCCACACCACACCTCGAGCGAAGCAAGCACCGCAAGAAGAGCCAGGGATCGAGATCTTCCATCACTCCCATCCATGGCCGACCAGTGGTGGGAGAGTACCTCTCACAGGAGTCACGGCGCGTCGGCGTGCTCGGCCGCCGCGCCGCCGCCGCTCACGGTCACGGGCGGCAGGGTGGCCTGCGGCTGGACCTCCCCCACCGCAGCCGCCGCTGAGTCGACGAGCTCCGTAACCTTCCAGGACCCCTACAGGAGCTCCACCCATCAGCAGCCTCTGTCTGATGCCGCCTCGTCTCTCGGTGATCCTCACATGGAC…
SbbHLH076	Protein	MIHPPWPRRPELKSSSHRARTTTARASASLAQSHAPSSQKSSGQARQGEQSTRAAATQHITIHERSPAYSRQQPAMNLNRLTPAHHGAMRPPSVQGQGLARYGSAPGSLLAAIAESVTRGDPAPPPPPVSRFYSAESSGLTSCESSCRTDGGGGGRPPPLERAYGGSGEIRVPPPPQQQHPLAASTLFRHSSSPAGLLSRLMADPHGMAATGGGMGSYPQVGSDAAMGHGHRQLSSQWSFSRQDLPQISEMGMIPDIGESIVAGGCNSSSEGGGGGATQAQSSSYLSRNFSVSSWDDTNSIMFSSPSKKPKVDPADDMVTSFSNIDSQFGLSNSSLEMSGMDDYLQMQQDSVACRVRAKRGCATHPRSIAERERRTRISKRLKKLQDLVPNMDKQTNTS…
SbbHLH076	CDS	ATGATCCATCCCCCCTGGCCCCGGAGGCCCGAGCTCAAAAGCAGCAGCCACCGCGCCCGCACCACCACCGCGCGCGCATCCGCCTCCCTCGCACAGTCGCACGCACCGTCCAGTCAAAAGTCCTCGGGACAGGCCAGGCAGGGAGAGCAGAGCACTAGAGCAGCAGCAACACAACACATCACGATTCACGAGCGATCGCCCGCCTACTCGCGGCAGCAGCCAGCCATGAACCTGAACCGCCTGACGCCGGCGCACCACGGGGCGATGCGTCCGCCCTCCGTGCAGGGGCAAGGGCTGGCGCGGTACGGCTCCGCGCCGGGCTCGCTCCTGGCCGCCATCGCCGAGTCCGTGACCCGCGGCGACCCCGCGCCGCCGCCGCCGCCCGTGAGCCGGTTCTAC…
SbbHLH077	Protein	MNCGPPDQLPPASAPACFLNLNWDQSMAAATAGDHLDPALSSMVSSPASNSTAAAATDGLALHGISPQPQYGGTPLSSPPKLNLSMMGQFHHYPPPQVGGAAPSGLPILENLMPMAHLDQFLADPGFAERAARLSGFDGRPGGSGYGGAVPGQFGLPDADPIDALKELELGNGRDESSVSDPASASAEMALKGPSDGNAKKRKASGKGKGKDGPGSTAAKDLAKEESGGKRCKSADESNGAEDNSTKGKAAQSNSENGGKKQGKDSTSKPPEPPKDYIHVRARRGEATDSHSLAERVRREKISQRMKLLQDLVPGCNKVVGKAVMLDEIINYVQSLQRQVEFLSMKLATVNPQLDFNNLPNLLPKDIHQSCGPLQNSHFPLETSGAPLPYLNQPHQGNP…
SbbHLH077	CDS	ATGAACTGTGGGCCGCCCGACCAGCTGCCGCCGGCGTCGGCGCCGGCGTGCTTCCTCAACCTCAACTGGGACCAGTCCATGGCCGCCGCCACGGCCGGCGACCACCTCGACCCGGCGCTCAGCTCGATGGTCTCCTCCCCGGCGTCCAACTCGACGGCCGCCGCGGCGACTGACGGCCTCGCTCTCCACGGGATCTCGCCACAGCCGCAGTACGGAGGCACCCCTCTCAGCTCGCCCCCCAAGCTCAACCTCTCCATGATGGGCCAGTTCCACCACTACCCGCCGCCGCAGGTCGGTGGCGCTGCGCCCAGCGGCCTGCCAATCCTCGAGAACTTGATGCCGATGGCTCATCTAGACCAGTTCCTCGCCGACCCAGGCTTCGCCGAGCGCGCGGCGAGG…
SbbHLH078	Protein	MDDSAEAKLVDEIAGGGAEGDWGYLGSDGMGSGSYPGYPFPRDVLSTPTSASLLLSMDPAALFDFNSTFPPSSSAAATAGSALPAFHDFNCINPFDDAGQFLGGPPPLPPAVAAQQQGQKGGFFAPPPGSDFNDTGMSWDDEDEIDQSVDASSMAISASMENAAGAAVGGSGVGGGSGRGKKKGMPAKNLMAERRRRKKLNDRLYMLRSVVPKISKMDRASILGDAIEYLKELLQRISELHNELESASSSSFVGPTSASFNPSTPTLQAFPGQVKEELCPGSFPSPTGQQATVEVRMREGHAVNIHMFCARRPGILLSTMTALDSLGLDIEQAVISCFNGFAMDVFRAECADGPGMVPEEIKAVLMHTAGLHNAM*
SbbHLH078	CDS	ATGGACGACTCGGCGGAGGCGAAGCTGGTGGACGAGATCGCGGGAGGAGGGGCGGAGGGGGACTGGGGCTACTTGGGCTCCGACGGGATGGGCTCCGGCTCCTACCCGGGCTACCCCTTCCCCAGGGACGTCCTTTCCACGCCGACCTCCGCGTCGCTGCTCCTCTCCATGGACCCCGCCGCGCTCTTCGACTTCAACAGCACCTTCCCGCCCTCCTCCTCCGCCGCCGCCACCGCCGGCTCCGCGTTGCCCGCCTTCCACGACTTCAACTGCATCAACCCCTTCGACGACGCCGGCCAGTTCCTCGGCGGTCCCCCGCCGCTGCCGCCGGCGGTGGCGGCACAGCAGCAGGGGCAGAAAGGTGGGTTCTTTGCGCCGCCGCCGGGCTCGGACTTCAAC…
SbbHLH079	Protein	MDHQLFDDPFGSSISSLEADIFSAGGGGQLPSPPWPDLDLDDDYDIHDLSAPAANAATSSGGGYGSGGSGRKLSHNAYERDRRKQLNELYSSLRSLLPDADHTKLSIPTTVSRVLKYIPELQKQVDNLERRKKELTNANCKPGVLNTKEIVTPIVSATCLNDTEIMVQVSLHSNVAATALPLSKCIKVLENEGLLLVSSSTYSTFENKTFYSLHLQRSQRTMKEQCPGFCDELEKIVRKKAGA*
SbbHLH079	CDS	ATGGACCATCAGCTGTTCGACGACCCCTTCGGGAGCAGCATCTCGTCGCTGGAGGCGGACATCTTCTCCGCCGGCGGCGGCGGACAGCTGCCGTCGCCGCCGTGGCCGGACCTCGACCTCGACGACGACTACGACATACACGACCTCTCCGCGCCGGCCGCCAACGCCGCCACCTCCTCGGGCGGCGGCTATGGCTCCGGCGGCTCCGGCAGGAAGCTCAGCCACAACGCATACGAGCGCGACCGCCGGAAGCAGCTCAACGAGCTCTACTCCTCGCTCCGATCCCTCCTCCCGGACGCTGATCACACTAAGCTGAGCATCCCCACCACCGTGTCCCGAGTTCTCAAGTACATCCCGGAGCTGCAGAAGCAGGTGGATAACCTGGAGAGGAGGAAGAAG…
SbbHLH080	Protein	MDCAVGGDPVEDFLLGGAGDDGDLAIFCDGGLGIEGVNGDACGFDQSNLGKRGRDEPSSSGPKSKACREKMRRDKLNDRFLELSSVMNPGKQAKLDKANILSDAARMVAQLRGEAEKLKESNEKLRENIKDLKEEKNELREEKVRLKVEKDRLEQQVKAMSVAPTGYVPHLPHPASYHPAAFTPFVPPQQAPANKSAPIPAAFPGMAMWQWLPPTIVDTTQDPKLWPPNA*
SbbHLH080	CDS	ATGGACTGCGCCGTAGGCGGAGACCCCGTGGAGGACTTCCTCCTCGGCGGCGCCGGCGACGACGGGGATCTCGCCATCTTCTGCGACGGAGGACTTGGGATTGAGGGTGTCAATGGAGATGCTTGTGGATTTGACCAATCTAATTTAGGGAAAAGGGGTAGAGATGAGCCATCTTCATCTGGTCCAAAATCCAAAGCTTGTCGTGAAAAAATGAGGAGGGACAAGCTGAATGACAGGTTTCTGGAATTAAGTTCAGTTATGAATCCTGGTAAACAAGCAAAGTTGGACAAAGCAAACATCTTGAGTGATGCAGCCCGTATGGTGGCACAACTTAGAGGTGAGGCAGAAAAGCTTAAAGAATCAAATGAGAAGCTGCGGGAGAATATCAAGGACCTTAAG…
SbbHLH081	Protein	MGGGGHSCVAAAGDGAGASMEAALRTLVGVDAWDYCIYWRLSPDQRFLEMTGFCCSSEFEAQLSALGDLPPSIQLDSSSAGMHAEAMVSNQPIWQSSRVSELQTSYSSEPIGSGGGPRTRLLVPVAGGLVELFAARYMAEEEQMAELVMAQCGVPGGAEAGEGGGGVHAWQPGFAWDGAADASRGMMYGGAAVPPSLGLFDAAGSVAADPFQAVVVQQAPGAGGGGGVDDAGWQYAAAAAAAGSELAAVQQEPQPPQPQPRGADSGSEGSDMQVDPEDDGDGDGDVDAQGRGGGGGGGKGGGKRQQCKNLVAERRRRKKLNDRLYKLRSLVPNISKMDRASILGDAIDYIVGLQNQVKALQDELEDPADGGAPDVLLDHPPPASLVGLENDDSPRTSHH…
SbbHLH081	CDS	ATGGGAGGGGGAGGTCACTCGTGCGTGGCTGCCGCCGGCGATGGAGCCGGAGCCAGCATGGAGGCCGCGTTGAGGACTCTTGTCGGCGTCGACGCCTGGGACTACTGCATCTACTGGAGACTGTCTCCTGACCAGAGGTTCTTGGAGATGACTGGGTTCTGCTGCAGCAGTGAGTTCGAGGCACAGCTTTCAGCACTAGGTGACCTGCCTCCATCAATCCAGCTCGACTCCTCATCTGCAGGAATGCACGCCGAGGCAATGGTGTCCAACCAGCCGATTTGGCAGAGCAGCCGCGTGTCAGAGCTCCAAACAAGTTACTCCAGTGAGCCCATCGGATCCGGCGGCGGCCCGAGGACGCGGCTGCTGGTGCCCGTCGCCGGCGGCCTCGTCGAGCTCTTC…
SbbHLH082	Protein	MDTLFVLGHESRLRILQQAASRVPGCAYLCAWAAVPAQPLHQASSSSSSTSAAAATSARLLLCCLDAWLCDGGDRRPSLGDDDARRLRALFDAYRGSLCTPIAGCVPGWAYKDGRSYMELPAHDLTTSASLPMQQQFYQMAAFMGCESGEIEIGMSTAASSGGSPMSLESTLHQVFSEDFFQQSLLEELLQLPPTRPSSPSSSVPSVSVGSPPAADVISTSLQRTVAVTPAPSSVGRHQAPPPVARPPPPPHPRPPPLPFVRHGGPGHVCFPSAEADDAAMAQAMLDVISASSSSALPTPPSTAPPPPPGNHHRARRRWTAATAFRAYNAALAPRTPWRPPGAPAGQRMIKMGISILRRMHMLRFSRERTAGGTTTTTMVQRGQEGDDDPSSPAVPSSS…
SbbHLH082	CDS	ATGGACACCCTCTTCGTGCTCGGCCACGAGTCCCGGCTGCGCATCCTCCAGCAGGCAGCGTCGCGCGTCCCCGGCTGCGCCTACCTCTGCGCCTGGGCCGCCGTCCCTGCCCAGCCCCTCCACCAAGCTTCGTCTTCTTCTTCCTCTACCTCGGCTGCTGCTGCCACCAGCGCCCGCCTGCTGCTGTGCTGCCTCGACGCATGGCTCTGCGACGGCGGTGACCGGCGGCCCAGCCTCGGTGACGACGACGCCCGCCGCCTGCGCGCTCTCTTCGACGCCTACCGGGGCTCGCTCTGCACACCCATCGCCGGGTGCGTGCCGGGGTGGGCGTACAAGGACGGCCGCTCGTACATGGAGCTGCCGGCGCACGACCTCACAACCTCAGCATCGCTGCCAATG…
SbbHLH083	Protein	MEMPPPPPPPPFGGQAAGRGGNKPDRKTVERNRRNQMNALYSRLDSLVRAGSSPSSSAAAAVQRGPPAMTRPDRLEEAAAYIRQTTERVERLKERKRELLTSARASSSQGSGSGSGAAAEVEVQHLGSGLHAILVTGAPPSEGASFHRAVRAVEEAGGEVQNAHFSVVGARAIYTIHTLVAEGGIERVVQRLKAALRGDA*
SbbHLH083	CDS	ATGGAGATGCCGCCGCCGCCACCACCTCCTCCTTTTGGTGGCCAGGCCGCCGGTAGAGGAGGCAACAAGCCTGACAGGAAGACGGTGGAGCGCAACCGCCGGAATCAGATGAACGCCCTCTATTCCCGCCTCGACTCGCTCGTCCGCGCCGGCAGCTCGCCGTCGTCGTCTGCAGCCGCAGCGGTGCAGCGTGGGCCACCGGCGATGACTCGGCCGGACAGGCTGGAGGAAGCGGCGGCGTACATCAGGCAGACGACGGAGAGAGTGGAGAGGCTCAAGGAGAGGAAGCGGGAGCTGCTGACGTCCGCGAGGGCTTCGTCGTCCCAGGGCTCCGGCTCCGGCTCTGGGGCTGCGGCGGAGGTGGAGGTGCAGCACCTGGGGTCGGGCCTGCACGCCATC…
SbbHLH084	Protein	MADGLCELLVDDHCELRHRLSGAEDLFSIIGTTWKEGTNRAGGDGAGGCSSGAMRAYSQSSPAGAVGARPSVNCRKRTGDEEKGSGGGGAPVQKKHKGSAVTDDAAADEGEAKMSHITVERNRRKQMNEHLTVLRSLMPCFYVKRGDQASIIGGVVDYIKELQQVLRSLETKKHRKAYAEQVLSPRPAGGSVSAASPRPLAAVVKSTPPLSPRVAVPISPRTPTPGSPYKPAAAASGAAGTAGSCRLPYPPAAAAYMAAASPAITPTSSSSSYSLDQQQQQQHYSMQTTTTTYLPTLDSLVTELAAQAACRPAAAGLNLPDVKVEFAGPNLVLKTVSHRSPGQALKIIAALESLSLEILHVSVSTVDDTMVHSFTIKIGIECELSAEELVQEIQQTLL*
SbbHLH084	CDS	ATGGCGGACGGCCTGTGCGAGCTCCTGGTCGACGACCACTGCGAGCTCCGGCACCGCCTGTCGGGCGCTGAGGACCTCTTCAGCATCATCGGGACTACGTGGAAGGAGGGCACGAACCGCGCCGGCGGTGATGGTGCTGGAGGCTGTTCTTCTGGGGCTATGCGGGCATATAGCCAGAGCTCCCCTGCTGGCGCCGTGGGGGCTAGGCCGTCTGTGAACTGCCGGAAGCGCACGGGCGACGAGGAGAAAGGCAGCGGCGGCGGCGGCGCTCCCGTGCAGAAGAAGCACAAGGGTTCAGCGGTGACAGATGATGCAGCCGCTGACGAGGGGGAGGCGAAGATGTCACACATCACGGTGGAGCGCAACCGGAGGAAGCAGATGAACGAGCACCTCACCGTG…
SbbHLH085	Protein	MDLTMGDSFACFWDCLDDSEGMQSLYIGPDGDTAVSGGGVQLQVHDGYSSAPDAAGSNFSAGAEREGSRPCNMVTVMERRRRRRLNDRLYALRSVVPNITKMDKASIIKDAIEYVLQLQQLERQLLAEVALLDTAANAHHLPAGCANTPSTEDGFAGHAAVSVSPTKKMKRNPSFSSHHSRSSSPPVDALEVRVSGAGDKVLVVSVACTHRRDAVAKVCRALDGLRLRVIAANVTAASGTVMHTALVQKEEMHQTEMKEMIETAISQLDDIVGSPLMSSTSY*
SbbHLH085	CDS	ATGGACCTGACGATGGGTGATAGCTTTGCGTGCTTCTGGGATTGCCTCGACGACTCCGAGGGGATGCAGAGCTTGTACATCGGGCCGGACGGCGACACCGCGGTGTCCGGCGGCGGCGTCCAGCTCCAGGTCCACGACGGCTACTCCAGCGCCCCGGACGCCGCCGGCTCCAACTTCTCCGCGGGGGCGGAGAGGGAGGGCAGCAGGCCATGCAACATGGTCACCGTCATGGAGAGGCGCCGACGTCGGAGGCTCAACGACAGGCTCTACGCCCTCCGCAGCGTCGTCCCAAACATCACCAAGATGGACAAGGCGTCCATCATCAAGGACGCCATCGAGTACGTCCTGCAGCTGCAGCAGCTGGAGCGCCAGCTGCTCGCCGAGGTAGCCCTCCTCGAC…
SbbHLH086	Protein	MAQNGPHGHQVDAAPPTTVAVFSLTSAGPNGNGGSSAGNMENLDASGMGKKNLIPDLNMEERDDSAGGSKDKPRSEAKVEVAAADADADADADKGKSIAAAGDDDGEPNVNIALERERRKRMKDLFRSLQDLMPHVPQKTDKATLVGEAITYIKVLEEKADMLGKQALAARQAAARGEASSSSSLLSLRAMPPTAQGMAALCSWNAPRGWGGVPVQPAAPAVPASTSPMRCKTWAGPNMVLTVANDNAYISVWAPRRANTLTMVMSVLDNHGIDVITAQISSDRVRALFMIYAHVTGIGGENRRSSEEVYQRAVSEIVYRLHNNNNNNNNNNG*
SbbHLH086	CDS	ATGGCTCAGAACGGACCCCACGGCCACCAAGTCGACGCCGCACCACCAACCACTGTCGCCGTCTTCTCCCTAACGAGCGCCGGTCCTAACGGCAACGGTGGTTCCTCGGCGGGCAACATGGAGAACCTGGACGCCAGCGGCATGGGTAAGAAGAACCTTATCCCTGACCTCAACATGGAAGAGCGCGACGACTCCGCGGGCGGCAGCAAAGATAAGCCGCGCTCGGAAGCGAAGGTGGAGGTAGCTGCTGCCGATGCCGATGCCGACGCCGACGCCGACAAGGGTAAGAGCATCGCCGCTGCTGGCGACGACGACGGCGAGCCCAACGTCAACATCGCCTTGGAGCGGGAGAGGCGCAAGCGGATGAAAGATCTGTTCAGGTCACTACAAGACCTGATG…
SbbHLH087	Protein	MAQNGPHGHQVDAAASDDGHRAPPTTVAFSLTSAGPYGNAGSSAGNMENLDASASKGKNLIPDLNMEERDDSAGGSKDKPRSEAELVVPAADADADAGADKGKSVAAADDGEPTVNIALEPEKRKRMKDLFRELRDLMPHVPRKTDKVALMGEAIKYIRALEEKAAMLGKQVLARPPPAAARGEASSSSSSSLTAAMMPDVPRGWGGVPAVPPAGPAVPASPPLRCNTWTWPNVALTVANENACISVCVPRRANNTLSMLMSVLDNHGIDVITSQISSDRARDMFMIYGHVTGIGGENRRSAEEVYQRAVSEIKCRLNNSNT*
SbbHLH087	CDS	ATGGCTCAGAACGGACCCCACGGCCACCAAGTCGACGCCGCTGCCTCCGACGACGGCCACCGCGCACCACCAACCACTGTCGCCTTCTCCCTCACGAGCGCCGGTCCATACGGCAACGCTGGTTCCTCGGCGGGCAACATGGAGAACCTGGACGCCAGCGCCAGCAAGGGTAAGAACCTTATCCCTGACCTCAACATGGAAGAGCGCGACGACTCCGCGGGCGGCAGCAAAGATAAGCCGCGCTCGGAAGCGGAGCTGGTGGTACCTGCTGCCGATGCCGACGCCGACGCCGGCGCCGACAAGGGTAAGAGCGTGGCCGCTGCTGACGACGGCGAGCCCACCGTCAACATCGCCTTGGAGCCGGAGAAGCGCAAGCGGATGAAGGATCTGTTCAGGGAA…
SbbHLH088	Protein	MGGFVDPFVPESAWPQDTMFIGSSWPAAGPAGTYLGGAGAAAPDQLHLQNVSSSSTGALLNGSAKEIVSLSPVEELHEQFLSAHLPLPADDVAPQGLNFEVDSVVLSTPCAISLADSAPVVCCSSNDSSGSEQSGLPPFLLLGVGEQQPAWAPSTFPRISSLVGEETSQSCFGFSNHLLREASCAADAKKYPQLGDLPSAPLQLHDDVEFDTGKMLSFTPGLGQQLNASTNFGDLQLSQKEFSGLHHLNLSGQQLPSFNATGATHNPEQSSEVSSGKIGLNAPPFMNRQEVANGNGAAGSGAPKPRVRARRGQATDPHSIAERLRREKISDRMKNLQELVPNSNRTDKASMLEEIIEYVKFLQLQVKVLSMSRLGATEAVVPLLTESQTESSGGLLLSP…
SbbHLH088	CDS	ATGGGCGGTTTCGTGGATCCCTTCGTCCCGGAATCTGCTTGGCCACAGGACACCATGTTCATCGGCTCATCCTGGCCAGCAGCAGGCCCTGCAGGGACGTACCTGGGAGGAGCAGGAGCTGCTGCACCAGATCAGCTTCACCTCCAGAACGTCTCCTCCTCCTCCACAGGAGCGCTCTTGAACGGCAGCGCCAAGGAGATCGTGTCGCTGTCGCCGGTGGAGGAGCTGCACGAGCAGTTCCTGAGCGCGCACCTGCCGCTGCCGGCGGACGACGTGGCGCCGCAGGGCCTCAACTTTGAAGTGGACTCGGTGGTTCTGAGCACGCCCTGCGCAATATCGCTCGCCGACAGCGCACCTGTGGTGTGCTGCAGCTCCAACGACAGCAGCGGGAGCGAGCAG…
SbbHLH089	Protein	MRRFLPAGGGGGGGGEPSSSSSSGGQHQHGGGLAGERAAAGLRYRGGDISLGHGHDDGHRRHQYHLGAGDAADRQNDGSMDMLARHSSSPVGFFSNLVMDNGYPRSNKAGVSGGGEGQRDPSTANNNSGSSSSGRKMKPSSSGFNFAGGTQQQGQQQGAAGGHLSRISEDGCASFPAGGLVGDRAAGGRGSGESSSGGAAAAARSYSGGFSIVGPWEESRDIITTLGAYDPQFSGAMAGTALEMAGMDRYMQLQQDQVPFKVRAKRGCATHPRSIAERERRTRISEKLRKLQDLVPNMDKQTSTADMLDLAVEHIKGLQSELQALKHEQEKCTCCRKR*
SbbHLH089	CDS	ATGAGGCGCTTCCTGCCGGCCGGAGGCGGCGGCGGCGGCGGCGGGGAGCCGTCGTCTTCCTCCTCCTCGGGCGGGCAACACCAGCACGGCGGCGGGCTCGCGGGCGAGAGGGCGGCGGCGGGCCTGCGGTACCGAGGAGGCGACATCTCGCTGGGGCACGGGCACGACGACGGACATCGTCGTCATCAGTACCACCTCGGCGCCGGCGACGCGGCGGATAGGCAGAACGACGGGTCCATGGACATGCTGGCGCGGCACAGCAGCTCGCCGGTCGGCTTCTTCTCCAACCTCGTCATGGACAACGGGTACCCACGCTCAAATAAAGCCGGAGTCAGTGGTGGCGGCGAAGGTCAGCGTGATCCTTCAACGGCCAACAACAATAGTGGAAGTAGCAGCAGC…
SbbHLH090	Protein	MALEAVVFPKEHLVCTVKARSASLGCGFHTEELEDKGGEVLQGEAADALLPPGADAGAGTMWEWDAVLCPCSTAPGAVEECWDVQHQLSVSPPPPAVPSAVAASSSGRGKAAAASARRRRRRPKAVKNTEEMESQRRNHIAVERNRRRQMNEYLSVLRSAMPPSYAQRGDQASIVAGAINFVKELEQLLQSLEAQKRRQGGCTEPPPPAAPFAGFFTFPQYSTTATGVVGSSDSASSGGEQNGGGCAGAGARRGVADIEVALAESHANVKVLAPRRPRQLLRMVVALQCLGLTVLHLNVTTTADHLAFYSLSLKMEDECRLSSVDDIAAAVNEILAKISDECAASHLLAA*
SbbHLH090	CDS	ATGGCGCTCGAAGCTGTGGTGTTCCCTAAGGAGCACCTCGTGTGCACGGTCAAGGCGCGCTCGGCGTCGCTGGGATGCGGCTTCCACACAGAGGAGCTCGAGGACAAGGGCGGCGAGGTTCTGCAAGGGGAGGCTGCCGATGCGCTGCTGCCGCCGGGTGCCGATGCCGGTGCGGGCACCATGTGGGAGTGGGACGCGGTGCTCTGCCCGTGCTCCACTGCACCTGGCGCCGTGGAGGAGTGCTGGGACGTGCAGCACCAGCTCTCCGTGTCCCCGCCGCCGCCGGCCGTGCCCTCCGCCGTCGCAGCGTCGTCGTCCGGGCGCGGCAAGGCCGCCGCCGCGTCGGCGCGGAGACGGCGGCGACGGCCGAAGGCGGTGAAGAACACGGAGGAGATGGAG…
SbbHLH091	Protein	MSSRRSSSSRGNISEDEINELISKLQALLPSSRRRGSGQASTTKLLKETCSYIKSLHREVDDLSDRLSDLMSTMDHNSPGAEIIRSILRS*
SbbHLH091	CDS	ATGTCGAGCCGAAGGTCGTCGTCGTCGCGTGGCAACATCTCCGAGGACGAGATCAACGAGCTCATCTCCAAGCTCCAGGCCCTGCTCCCCAGCTCCCGCCGCCGCGGCTCCGGCCAGGCGTCGACGACGAAGCTGCTGAAGGAGACCTGCAGCTACATCAAGAGCCTCCACCGGGAGGTCGACGACCTGAGCGACCGGCTGTCGGACCTGATGTCCACTATGGACCACAACAGCCCCGGCGCGGAAATCATCCGCAGCATCCTCCGCTCCTGA
SbbHLH092	Protein	MQLFQGEKPAHDFLSLHTGGGSSSPSPVQHSTQGYELGVHNSLKPLKLGKRRGGGGGEGGAIGVAPSSGLEADSEERVLPGGVGTFSIRQVASAATQSRGGEAASHGVVVVRGAAAFPPAVHVSRTEGPPHGTESGARAHSGPATMWQDSGMDQRSRGARGGEGRSRSSGSSADQGPSTPRSKHSATEQRRRTKINDRLEILRELLPHGDQKRDKASFLLEVIEYIRFLQEKVQKYESAHPQKNHEDSSMPWAKVYYRSCWKNTENINQGGGLAASTQDTNKEQYGSKQTTVASSALFDTQSAREASANDISSQKPTSTAQSRADNNIASKQLPWLSMSTSDSDNNRTLSKNEKQTLHEDTQSLSDAYSQGLLNRLTQALKRSGVDPSQASISVEISMD…
SbbHLH092	CDS	ATGCAGCTCTTCCAAGGAGAGAAGCCGGCTCACGATTTCCTCTCGCTCCACACCGGAGGAGGCTCGTCGTCGCCGTCGCCGGTGCAGCATTCCACCCAAGGATACGAATTGGGGGTGCACAATTCACTGAAGCCACTGAAGCTGGGCAAGCGGCGCGGCGGCGGCGGCGGCGAGGGAGGAGCGATCGGCGTGGCACCGTCGTCGGGGTTGGAGGCGGACTCGGAGGAGCGTGTCTTACCGGGCGGCGTCGGGACGTTCAGCATCAGGCAGGTGGCATCTGCTGCGACTCAGTCGAGGGGTGGCGAAGCCGCCAGCCATGGCGTCGTCGTCGTCAGGGGTGCCGCCGCCTTTCCTCCTGCCGTTCATGTTTCCAGAACGGAGGGCCCGCCGCACGGAACA…
SbbHLH093	Protein	MALVREHGGYGGFDSAEAAAFDALGYGYGYGHGALLGFDASAALFGEGASAYVSDAGDAWTGAGSSTVLAFDRNTPAAAAAAAAAVVEEEEEESDAWIDAMDQSYGAGAATAPEARHALTSSVGFDASTGCFTLTERSSPSSSSGGAGRPFGLLFPSTSSGAGGTPERAAAAPVRRAPQKRTYVSAEPQAVSPKKHCGAGRKASKAKSPSTTPTKDPQSLAAKNRRERISERLRTLQELVPNGTKVDLVTMLEKAISYVKFLQLQVKVLATDEFWPAQGGKAPEISQVREALDAILSSASQRGQLN*
SbbHLH093	CDS	ATGGCGTTGGTGAGGGAGCACGGTGGGTACGGAGGCTTCGACAGCGCCGAGGCGGCGGCCTTCGACGCGCTCGGCTACGGCTACGGCTACGGCCACGGCGCGCTGCTGGGCTTCGACGCGTCGGCGGCGCTGTTCGGGGAAGGGGCATCCGCTTATGTGTCGGACGCCGGGGACGCCTGGACGGGCGCCGGGTCGTCGACCGTTCTGGCGTTCGACCGCAACACGCCAGCAGCAGCGGCGGCGGCGGCGGCGGCTGTGGTTGAGGAGGAAGAGGAGGAGAGCGACGCGTGGATCGACGCCATGGACCAGAGCTACGGCGCCGGCGCCGCCACGGCGCCAGAGGCGCGCCACGCGCTGACGTCCTCCGTGGGTTTCGACGCCTCCACAGGGTGCTTCACC…
SbbHLH094	Protein	MARCQGTVESLCQGLLDLDDDRFSAMCSAFGYLQEWPDLGAMCGANLAVPAVAAAAAPSAGDGNDSSSCSGSGGIRKRRPDAYLDAKGGANDMSKRPRGKQLTGLSEIAAPGKGKQERPKAGTKKKAEAASTAAAAAAAAAAAAGQKTDYIHVRARRGQATDSHSLAERVRRERISERMRYLQELVPGCSKVTGKAGMLDEIINYVQSLQKQVEFLSMKIAASNPVVSFDIVEDLFGRQLKQAAALPAMALPAGQLEPSCLQMSPMQQVHPSAAAGGSTGFGLEMVVNNLYAPAAASCPVSAAPSVSAAAGPSTIEPCLNVNGTAAAWDIGAQNLFSGFDAQFQSVESDCLLDNLKMEM*
SbbHLH094	CDS	ATGGCGCGATGCCAGGGGACCGTCGAGAGCCTCTGCCAGGGGCTGCTCGACCTCGACGACGACAGGTTCAGCGCAATGTGCAGCGCCTTCGGCTACCTCCAGGAGTGGCCGGACCTGGGCGCCATGTGCGGCGCGAATCTCGCCGTGCCTGCCGTGGCGGCGGCGGCGGCACCGAGCGCCGGCGACGGCAACGACTCCTCCTCTTGCAGCGGCAGCGGCGGGATCAGGAAGAGGAGACCGGACGCGTACCTCGATGCCAAGGGTGGTGCAAACGACATGAGCAAGAGACCCAGAGGGAAGCAGCTGACTGGCCTCTCTGAGATCGCGGCGCCCGGGAAAGGGAAGCAGGAGCGGCCAAAGGCTGGCACCAAGAAGAAGGCGGAGGCTGCGTCGACGGCG…
SbbHLH095	Protein	MIAGGGYFDGSHDHILMEGSMIHDSSQSSIYDNTDVEQQNFRLAPFIIEDHSNPANLTSEPARVIDQIHHQLGIDMEQDHSDHMIQGVPPAETANLVPVVYGVQDRILSHQIEGPHNITVEQQVLDYDPASYGNGTYAAAHDLLNSLQIQRCSLIPEFPSTEHIFGDPAQNMVNPLDITNDLQGVATHESGMMFSDSTLPLGYHATQSHMLKDLYHSLPQNYGIFTSDDERDGMVGVAGVSGNIFQEIDGRQFDSPVLGTRRQKGGFGKGKGKANFATERERREQLNVKYGALRSLFPNPTKNDRASIVGDAIDYINELNRTVKELKILLEKKRNSTDRRKILKLDDEAADDGESSSMQPVSDDQNNQMNGAIRSSWVQRRSKECDVDVRIVDDEINIK…
SbbHLH095	CDS	ATGATTGCTGGGGGAGGCTATTTTGATGGTTCTCATGATCATATTCTCATGGAAGGATCGATGATCCATGATTCTTCCCAATCTTCCATCTATGACAATACAGATGTTGAACAGCAGAACTTCAGACTTGCGCCCTTTATCATAGAAGATCACTCCAATCCAGCCAACCTTACCTCTGAGCCTGCAAGGGTGATCGACCAAATTCATCACCAGCTTGGGATTGACATGGAGCAGGACCATAGTGATCACATGATCCAAGGAGTTCCTCCAGCAGAAACTGCAAATTTAGTTCCTGTTGTCTATGGTGTCCAAGATCGTATCCTCAGCCACCAGATAGAAGGTCCACATAACATAACTGTGGAACAACAGGTCCTGGACTACGACCCTGCATCATATGGA…
SbbHLH096	Protein	MSALVDALCAAPPPSDAAALVYDTFNAASFLFDTAAFCDGAGIVVAPASAHQQQQQAAVEEAPAGEAQAATTTSTTTRVRKRRRRARSCKSREETETQRMTHIAVERNRRRQMNEYLTALRSIMPETYVQRGDQASIVGGAIEFVKELEQQLQCLEAQKRKLLAAARPDATPMHASSGSGSTRTCCADSATAATTSNCSSSVTEDAAEHAHAPPPPFAQFFTYPQYVWCHSARNPAAAEGEEDGRRSGVADVEVTLVETHASVRVMTTRRPGQLLSLVTGLQALRLAVLHLSVTTLDALVLHSISVKVEEGCGLATADDIAAAVHHVLCIIDAEATEQQLLAAAGPQPQ*
SbbHLH096	CDS	ATGTCAGCGTTAGTGGACGCGCTGTGCGCCGCGCCGCCGCCCAGCGACGCCGCCGCGCTCGTCTACGACACCTTCAACGCCGCCAGCTTCCTCTTCGACACCGCCGCGTTCTGTGACGGCGCCGGCATTGTCGTCGCCCCGGCGTCCGCGCATCAGCAGCAGCAGCAGGCGGCCGTGGAGGAGGCGCCGGCGGGGGAGGCGCAGGCAGCGACGACGACGTCGACGACGACTAGGGTCAGGAAGCGGCGGCGGCGGGCGCGGAGCTGCAAGTCGAGGGAGGAGACGGAGACCCAGCGGATGACGCACATCGCCGTCGAGCGCAACCGCCGCCGCCAGATGAACGAGTACCTCACCGCGCTCCGCTCCATCATGCCGGAGACCTACGTCCAGAGGGGTGAC…
SbbHLH097	Protein	MAGALEALCRAGGWSYGAIWRPDRRDPRLLTVGECHCEDEATKVVEKMVNQVHVVGEGLIGRALISGEFQWISDDIPFSFSQISDADNLGLCQGYTWWQHQFLSGIKTIAVVPMPAFGVAQFGSMQKVSESLEFLDQVKGATFLMESLSWPPSSKDAQKDAFLYNPQFQVDSPSSTEGLVRIKAGPENSRLENAISVDSLKNFAITSNNHSLHCFNGYTSNKSFSGLNPHIVAMPVNSKSISTLKVFQSDSNLLHNIISESAQQFKSAKQPDSSWASAATSFSNLTNLQRIEHGLSCTPNKLRYCLQSEKSSSFLDSHSSIVSTDAEQKSTLFDNDTPFVQNNVIQEVGTAGSTRACELHELPNEIWGETATGTTKPVIKGVNKNNGFIESTAFDPVMN…
SbbHLH097	CDS	ATGGCGGGGGCGCTGGAAGCCCTCTGCCGCGCCGGGGGCTGGTCCTACGGCGCGATCTGGCGCCCCGACCGTCGCGACCCACGGTTGCTTACTGTAGGAGAATGCCACTGTGAAGATGAAGCAACAAAAGTGGTTGAGAAGATGGTCAATCAGGTCCATGTCGTCGGAGAAGGCCTCATAGGAAGGGCTCTAATAAGTGGGGAGTTCCAATGGATTTCTGATGACATCCCCTTCAGTTTCTCTCAGATAAGCGATGCAGATAACCTAGGTTTATGTCAGGGTTATACTTGGTGGCAACATCAGTTCCTAAGCGGAATAAAGACTATTGCAGTTGTACCTATGCCTGCGTTTGGTGTGGCACAGTTCGGTTCCATGCAAAAGGTTTCTGAAAGCTTAGAG…
SbbHLH098	Protein	MHLQAGGAVHLHLLQYFMPQHQPQESATDLEAQESAVCRRSRSSTSPAPATMWEYHQQAAHAAAALQTASSPASSFPSWSPYAGTTAALLGSSSAFATDAGSSPPGMRLPAAGEHAVHGHAWSQHGEQSNITCYKENFLDLLASKNVTQEMFEDVPAGHYAAQAMSGRFGAAGSDVAPIKYEVTAGSSPLFFGSTTAGMHQQGMDMVGCTPRYAYAAADHHQMKEGGGSQQQELDAAPAMASFLQQLSSNASVGMHASLDYSGTGGLDKICQESRALETSPFGMRSLPDLGSFGGYSRSTAESTSSVQPYLRSSNLAETSKQEPDIVSARSSSSGSGAASDRKKRASEERTSTVKKSKQEGSKPSPPKQQVPKVKIGEKITALQQIVSPFGKTDTASVL…
SbbHLH098	CDS	ATGCACCTGCAGGCAGGCGGCGCCGTGCACCTCCACCTCCTCCAGTATTTCATGCCCCAGCACCAACCGCAGGAATCAGCCACCGACCTAGAGGCGCAGGAGTCGGCCGTGTGCAGGCGCAGCCGCTCGTCCACTTCGCCGGCGCCGGCTACCATGTGGGAGTATCACCAGCAGGCGGCGCATGCGGCGGCGGCCTTGCAGACGGCCTCGTCGCCGGCGTCTTCTTTCCCTTCCTGGAGCCCCTACGCCGGGACTACGGCTGCGCTCCTCGGCTCCAGCTCGGCCTTCGCCACCGATGCCGGCTCGTCGCCACCCGGCATGCGCCTTCCGGCAGCCGGGGAGCACGCCGTGCACGGCCACGCATGGAGCCAGCACGGCGAACAAAGCAACATCACATGC…
SbbHLH099	Protein	MQPSGREMQGGGGQDDFFDQMLSTLPAAWSDLGSGKSPWELPAGAGAVPEDAAAYDEAALLASRLRHHQIGGGGAGAGEKPLMLHLSDLHGLGGGGAGDDAGFMPLPLFTDRARDDMDAAFKSPNATGADQALYNGFGAAGMHAAVHQPPFGQGGSMPAAQSFGGGAAAAGGAPAPAAGAASAGGGAAPPRQQRQRAKRGQATDPHSIAERLRRERIAERMKALQELVPNANKTDKASMLDEIIDYVKFLQLQVKVLSMSRLGGATAVGPLVASMASEGNGNGNGTSDSGNGNAANGENGGGSLQVTEQQVARLMEEDMGTAMQYLQGKGLCLMPISLASAISSATSSSLLSRPSMGAMGGARGPLHDGGSPASPPLVNGGDDSRTIKDGGKQ*
SbbHLH099	CDS	ATGCAGCCGAGCGGCCGCGAAATGCAGGGCGGCGGTGGGCAGGACGACTTCTTCGACCAGATGCTGTCCACGCTGCCGGCCGCGTGGTCCGACCTCGGCTCCGGCAAGTCGCCGTGGGAGCTCCCCGCGGGGGCGGGGGCCGTCCCCGAGGACGCCGCCGCGTACGACGAGGCCGCGCTCCTCGCCTCGCGCCTCCGCCACCACCAGATCGGCGGCGGCGGCGCCGGCGCCGGGGAGAAGCCCCTCATGCTCCACCTCAGCGACCTGCACGGCCTCGGCGGGGGAGGGGCCGGCGACGACGCCGGGTTCATGCCGCTGCCGCTCTTCACCGACCGCGCCAGGGACGACATGGACGCCGCCTTCAAGTCCCCCAATGCCACCGGAGCTGACCAGGCGCTG…
SbbHLH100	Protein	MDAQQQQLDLVMRHQSMATVYESEDALGSSESDPARPARPRGKRSRAAEVHNLSEKRRRSRINEKMKALQTLIPNSSKTDKASMLDDAIEYLKQLQLQVQMLSMRNGLYLPPGNLSGVPEALASSEMCAALNQSGAKASNSGAVVLPGNQIPVARLLFDLPNHDQRHENPLVLQSVPSSSTAVEPQFLQEPAQPNLQSFQLALPPEMLFKEDMMLEHRLTSAQETTSLPGHEAKPGRQEARMVNSDLFDRGSLGKERAQDLMPKNTESVLFMPYLHRVATQREV*
SbbHLH100	CDS	ATGGACGCGCAGCAGCAGCAGCTGGATTTGGTCATGCGTCACCAGAGCATGGCCACCGTCTACGAGAGCGAGGACGCGCTGGGGTCGTCGGAGTCGGATCCCGCGAGGCCGGCGCGCCCGCGCGGCAAGAGGAGCCGCGCCGCCGAGGTGCACAACCTCTCCGAGAAGAGGAGGAGGAGCAGGATCAACGAGAAGATGAAGGCGCTGCAGACCCTCATACCCAACTCGAGCAAGACGGACAAGGCCTCCATGCTCGATGATGCCATTGAGTACCTGAAGCAGCTTCAGCTCCAAGTGCAGATGTTGTCTATGAGGAATGGCCTGTATCTGCCCCCAGGAAACTTGTCTGGAGTACCTGAGGCTCTGGCATCCTCAGAAATGTGTGCCGCACTTAACCAA…
SbbHLH101	Protein	MAVGDALRRLCEEIGWSYAVFWKAIGAADPVHLVREDGYCGHTSCPVGSEPSESLPSDAAGCSAPAADTICSLVNNVMASQVHVVGQGTVGRAAFSGNHQWIVHGTANGHGLSSEVAAEMNNQLRVGIQTIAIIPVLPRGVLQLGSTGLVMENTNFVMFAKKLCSQLNNRSSMAVSASAKNGSSQHGQSRPDTATVSTSTPPHALLNASLLKVVQQNGHPVREHTVYAKPDLRFLQQASFCESQFGRNLWSVGMNSSLTSPSLTSVKNHSLLMNNIGQLQLNNNAHSSADLAMARDIILKSLVRQDSSVCENTNMNMHHGRYVVSNDINGPGNFDFLPVGARASRANLSTSVSSQILDHASGTLQQKQSLVPFKVPQSSELAKKMESPESRPFQTPSVR…
SbbHLH101	CDS	ATGGCGGTCGGGGACGCGCTGCGACGGCTGTGCGAGGAGATCGGCTGGTCCTACGCCGTCTTCTGGAAGGCCATCGGCGCCGCCGACCCCGTGCATTTGGTTCGGGAGGACGGCTACTGTGGCCACACGTCATGCCCTGTCGGATCTGAGCCTTCTGAATCTCTGCCCAGCGACGCCGCCGGGTGCTCTGCTCCTGCTGCTGACACCATCTGCTCGCTTGTTAACAACGTTATGGCGTCGCAGGTTCATGTCGTCGGACAAGGGACCGTAGGCCGTGCCGCGTTCAGTGGCAATCACCAATGGATCGTCCACGGTACTGCCAATGGTCACGGGCTCTCCTCCGAGGTTGCTGCTGAGATGAACAATCAGTTAAGAGTTGGCATTCAGACTATTGCGATC…
SbbHLH102	Protein	MAHDGFFGGFHDLSWPLDHAAAARAAPFDPLREVVHVPHALMGAGARWEHDAAVGALVPSQSPSPSPSSLATAAAVGGGDVVEAALMEQLAGRLGVSVPSPRSSRRRRCARSPGDAVLTERAARLSCFLASVGKLSRVGSSQSLLREQAPAPEPAPLPGAVKQHASDGSCSDGPCRKRKASGGKSKAKVVVTPAAPKSRAPETRAKKCKLSTDVGHDDEEQKPAAGEAWHDNSNGKEVAAEPSKDYIHVRARRGQATDSHSLAERVRREKISERMKLLQDLVPGCSKVTGKAVMLDEIINYVQSLQRQVEFLSMKLSTVNPRLKLDVDSCIPKDANKLFAQTTSTIAQPLPPVYALEGSSSAFCYTSSPGTAAQSVVTNAKGFGMHSSLMNHGDVDRSL…
SbbHLH102	CDS	ATGGCGCACGACGGCTTCTTCGGGGGATTCCACGACCTATCTTGGCCGCTCGATCATGCTGCAGCCGCCCGCGCCGCGCCTTTCGACCCCCTGCGGGAAGTGGTACATGTGCCGCACGCGCTTATGGGCGCGGGTGCGAGGTGGGAACACGACGCTGCGGTGGGCGCGCTCGTGCCGTCGCAGTCGCCATCGCCATCACCGTCATCGCTCGCGACGGCCGCCGCCGTAGGAGGAGGAGATGTTGTTGAGGCTGCCCTGATGGAGCAGCTTGCGGGCAGGCTCGGCGTCAGCGTGCCGTCGCCTCGGTCATCGCGCCGGCGGCGCTGTGCGCGCTCGCCGGGGGACGCGGTGCTTACGGAGCGCGCCGCAAGGCTCTCGTGCTTCCTGGCCTCCGTTGGG…
SbbHLH103	Protein	MLPPFGNPLWVPEDVNDQQQQHAPPPTPMGLVTVPAQQGHEEQNLLALASAAAMGVGGVFSSPAVLDDDWCFDPVAAASAAGAQGHLLLAPPAPAPGAGSQMFSLFNVGGATFDVHGFDLGLGGLGGGAGGELVPFAGAGNASNSASFSLIPAGNAGFLGSFGGFGTAPAQMPDFGGLGGFDMFNNGAGSSTAAPPPASVSLTAPFSGRGKAAVLRPLEIFPPVGAQPTLFQKRALRRNAGEEDDDKKRKAEAITAAAGASSAGGGDTVLDDADDDDGGSIDASGLNYDSEDARGVEDSEKKDGKDSNANSTVTGGSTGDGKGKRKGLPAKNLMAERRRRKKLNDRLYMLRSVVPKISKMDRASILGDAIEYLKELLQKINDLQNELESSPSTASLPPT…
SbbHLH103	CDS	ATGCTCCCGCCGTTCGGCAACCCGCTCTGGGTACCGGAGGACGTCAACGATCAGCAGCAGCAGCACGCGCCTCCGCCGACGCCCATGGGGTTGGTGACGGTGCCGGCGCAGCAGGGGCACGAGGAGCAGAACCTCCTGGCCCTGGCCTCCGCCGCCGCCATGGGGGTCGGTGGTGTTTTCAGCTCGCCGGCGGTGCTCGATGACGACTGGTGCTTCGACCCCGTGGCTGCGGCCTCCGCCGCCGGCGCGCAGGGGCACCTGCTACTGGCGCCGCCGGCGCCGGCCCCCGGCGCCGGGTCGCAGATGTTCTCGCTCTTCAACGTTGGCGGCGCGACGTTCGACGTCCACGGGTTCGACCTCGGCCTCGGTGGCCTCGGCGGCGGGGCCGGTGGGGAACTG…
SbbHLH104	Protein	MVADTESADSLPGSSNAASETPAHGSIHQKSQENPSKKTHKAEREKLKRDQLNDLFVELGSMLDLDRQNTGKATVLGDAARVLRDLITQVESLRKEQSALVSERQYVSSEKNELEEENNSLKSQISELQNELCTRLRNSSLNQNSLGMSLPVANTVGPDLATHPMPQQIWSNIPNLSSVSMAHPTNAATLLHSRDHSADAGQGYAPQPRELQLFPGQLCLSLPQSSQEGSSSGVVPRSRKEQRNG*
SbbHLH104	CDS	ATGGTGGCTGACACGGAAAGCGCAGATTCACTGCCTGGCAGTTCAAATGCTGCTTCTGAGACGCCTGCTCATGGGTCTATTCACCAAAAGTCCCAGGAAAACCCCTCAAAGAAAACACATAAAGCTGAACGAGAGAAGCTTAAACGTGATCAGTTGAATGACCTTTTTGTTGAGCTGGGCAGTATGCTAGATCTTGATCGACAAAATACTGGAAAAGCTACAGTGTTAGGTGATGCTGCACGAGTACTGCGAGATCTAATTACTCAAGTAGAATCTCTTAGGAAGGAACAATCTGCTCTTGTATCGGAACGCCAATATGTCAGTTCAGAGAAGAATGAGCTGGAAGAGGAGAACAATTCGCTCAAATCACAAATATCAGAACTACAAAATGAGCTCTGT…
SbbHLH105	Protein	MEANSASIWSEESEMIAHLQSMFWSSSNADSCLSSPNSSTSSCVENEPFDKEQCLDTGAVWCFDHQSQVFAPITNEVTGIKRVCLMDENKKSKNAKKLRTIALVSRTSSNAPADEINTELVSQSCSWSCSSEDDSIGVCEESVVLKQSTSSRGRSRSSKDLQSLYAKRRRERINERLRTLQQLIPNGTKVDMSTMLEEAVQYVKFLQLQIKLLSSEDTWMYAPLAYNHMSMDVSQNAAVNQS*
SbbHLH105	CDS	ATGGAAGCAAATTCTGCATCCATTTGGAGCGAGGAATCTGAGATGATTGCTCACTTGCAGTCTATGTTTTGGAGCAGCAGCAATGCTGATTCCTGCCTTTCTTCTCCCAACAGCAGCACTAGTTCTTGTGTTGAAAATGAGCCCTTTGATAAAGAGCAATGTCTGGACACTGGTGCAGTTTGGTGCTTTGATCACCAGAGTCAGGTTTTCGCTCCAATTACTAATGAAGTTACAGGCATCAAGAGGGTATGTCTTATGGATGAGAATAAGAAGAGTAAGAATGCTAAGAAACTCCGAACCATTGCCCTGGTATCGAGGACAAGTTCAAATGCTCCTGCTGACGAGATTAACACAGAGCTTGTCAGTCAGAGCTGTTCCTGGAGCTGCAGCTCTGAAGAT…
SbbHLH106	Protein	MDMEHQLQQLLHLEHFMPSSPGFFAVDSGQDPAHFPNGGLFVEPHVGATDDDGGWVEDLMQLGEELFGGQADGDDDVNGTGAGGMLGDDDHYQQQWQCDDDDDGGGSPDGPPPSISLDDDASPPSGEQGAGEAGELASEPHPLREDGDDVSAGATRKRRDRSKTIVSERKRRVRMKEKLYELRSLVPNITKMDKASIIADAVVYVKNLQAHARNLKEEVAALEARPMSPASRQEQPQPQHGRRAGAAGRRQQQQHAGSSVGSGARVMHVGAAQVGEGRFFVTVECERRDGVAAPLCAAAESLACFRVESSSIGRSGPDRVVSTLTLKVVSQRVGGDAAIGEASVKLWMMAALLKEGFRPEATVQMS*
SbbHLH106	CDS	ATGGACATGGAGCACCAGCTGCAGCAGCTGCTGCACTTGGAGCACTTCATGCCCAGCAGCCCGGGCTTCTTTGCCGTCGACAGCGGCCAAGACCCCGCCCATTTCCCAAACGGCGGCTTGTTCGTCGAGCCGCACGTCGGCGCCACCGACGACGACGGCGGGTGGGTGGAGGACCTCATGCAGCTCGGCGAGGAGCTGTTCGGTGGCCAGGCCGATGGCGACGACGATGTCAATGGCACCGGCGCCGGCGGCATGCTGGGAGACGACGATCACTACCAGCAGCAGTGGCAGTGCGACGACGACGACGACGGCGGCGGCTCCCCAGACGGCCCTCCACCGAGCATATCCTTGGACGACGACGCAAGCCCCCCTTCTGGGGAGCAAGGCGCTGGGGAGGCC…
SbbHLH107	Protein	MVKQSASIQLIVCIPVMGGVLELGTTNRVPEDPGLVSRATAAFWESQCPTYSEEPSSNPSANEAGETADIVVFEDLGHNAMVETMTATGGHGQELGEAEGLSNASLEHMTKEMDEFYSLFEEMDVQPLPLEDSWIMLDGSNNFEVPSPPLGARATTNNVADTSSAPVDGSRATCFMPWTTRPSRSYSDEAAAVPAVEEPQKLLKKVVSGGRAWANCGVGGTVRTAQESGIKNHVMSERKRREKLNEMFLILKLLVPSIQKVDKVSILAETIAYLKELQRKVQELKSSRELLSRPSETTARPTKPCGIGSESVRKKLSAGSKRKSPDFSGDVEKEHPWVLPKDGTSNVTVAVSDRDVLLEVQCRWEELLMTRVFDSIKGLHLDVLSVQASAPDGFMGLKI…
SbbHLH107	CDS	ATGGTCAAGCAGAGCGCGTCCATTCAGTTAATCGTCTGCATCCCGGTTATGGGTGGTGTGCTTGAGCTGGGTACAACTAATAGGGTGCCGGAGGACCCAGGCTTGGTCAGCCGAGCAACCGCAGCTTTCTGGGAGTCGCAATGTCCGACATACTCTGAAGAGCCGAGCTCCAACCCGTCAGCAAACGAAGCCGGCGAGACCGCAGACATTGTTGTGTTCGAGGACCTCGGTCACAATGCCATGGTGGAGACGATGACTGCCACAGGGGGACATGGACAGGAGCTAGGAGAAGCTGAGGGCCTGTCAAATGCAAGCCTGGAGCACATGACGAAGGAGATGGACGAGTTCTACAGCCTCTTCGAGGAAATGGACGTGCAGCCACTACCACTAGAGGATAGC…
SbbHLH108	Protein	MSQEGANLPQEVEGSHDQATAPHGSIPANAGSPTATVMSAGSNPSSVSKLASAVNNAGLSERASPAVLSAGEDSNAASSKIASPAVLQAGEDSSAASKISSPAVLLAGEENKVELKLASPTVLLAGEEKGNDAAGSKLASPAMLHDYDNSKAGSHAGVDNNAARSEVASPAVLHAGDGNNGGSKIASPAVPQAIVENPTGSKLDSPAVLHADEHNNAGFKVPNPAVLHASKDMDNNTERPKFGSSLLLHAGKDNKARTKLAIQAMSHASGNAGSSRLTRSAAAALHAAKSNASNLAIQVAPRHHAGKDNIAGSSKAARPAAVGAGAGESNAKEGKNNIARGQQRALEADVGGGSGKGNAAALEDTDHDLHIFTERERRKKMKNMFSTLHALLPDLPDKA…
SbbHLH108	CDS	ATGTCTCAGGAAGGAGCCAACCTGCCCCAAGAAGTGGAGGGCAGCCATGATCAGGCCACCGCCCCCCACGGCAGCATCCCTGCCAACGCCGGATCGCCGACGGCGACCGTGATGTCGGCTGGTTCCAACCCCAGCTCTGTCAGCAAGCTGGCCAGCGCCGTCAACAACGCTGGGTTGTCTGAGCGTGCCAGCCCAGCGGTGCTCTCTGCCGGCGAGGACAGCAACGCCGCGTCTTCCAAGATCGCCAGCCCAGCGGTGCTCCAGGCCGGCGAGGACAGCAGCGCCGCGTCCAAGATCTCCAGCCCAGCGGTGCTCCTTGCCGGCGAGGAAAACAAAGTTGAGTTAAAGCTCGCAAGCCCGACAGTGCTCCTTGCCGGCGAGGAGAAGGGAAACGACGCT…
SbbHLH109	Protein	MEDSGLFMQWAMTTLQHDEDLTVAVGVAPIDDGRGGATFPSLQALREASQAAEMIQELIGEPQPHAANDCCSGDDGGTAGNTSSGTAPRRSSSSSSATTQPVSWNFGAAPVPPDQAAATVSLLPDMVCRSPPTRRAVLKTVGSIYAQDHIIAERKRREKINQRFIELSTVIPGLKKMDKATILSDATRYVKELQEKLKTLEDDGGSGSNDRGVMESWVLVKKPCIAAVPEDAAGSSPSWDSSGTSPARNPLPEIEARFLNKNVMVRIHCVDGKGVAVRVLAELEELHLSIVHANVMPFQACTLIITITAKVDEGFTVTAEEIVGRLKSAAIMHQQSRCNSTEETA*
SbbHLH109	CDS	ATGGAGGACTCCGGCCTGTTCATGCAGTGGGCGATGACTACACTGCAGCATGATGAGGACCTGACGGTGGCGGTGGGGGTGGCCCCTATCGACGACGGCCGAGGTGGCGCTACCTTTCCCTCGCTCCAAGCACTCCGCGAGGCCTCGCAAGCTGCAGAAATGATCCAGGAGCTGATCGGCGAACCCCAACCTCACGCGGCAAACGACTGCTGCTCCGGTGACGATGGTGGCACTGCAGGCAATACCTCATCAGGAACCGCGCCAAGAAGGAGCAGCAGCAGCAGTAGTGCCACCACCCAGCCTGTGAGCTGGAATTTTGGCGCCGCCCCTGTACCGCCTGATCAGGCCGCTGCCACGGTGAGCCTGCTGCCAGATATGGTGTGCAGGTCGCCGCCGACG…
SbbHLH110	Protein	MSGYQKKMKSPMNLSRQGALSQFSEDGIPNDLTNNVHGIGHSEENITANNVARSFSTGFSIGSWEDPNSIVFSNPTSKAGIHNNDDIIASISNSYELQFGVAKETAGLLQMQQDQVPFRVRAKRGCATHPRSIAERERRTRISEKLRKLQALVPNMDKQTSTADMLDLAVDHIRGLQSELQALKEDKEKCTCRGNRPSGR*
SbbHLH110	CDS	ATGAGTGGCTATCAAAAGAAGATGAAGTCCCCCATGAACTTATCCAGACAAGGAGCCCTCTCTCAATTCTCTGAGGATGGAATCCCGAACGATCTCACCAATAATGTGCATGGCATTGGACACTCTGAAGAGAACATCACCGCCAATAATGTGGCACGTTCCTTCTCAACTGGGTTCTCAATTGGATCATGGGAGGACCCAAATTCTATTGTGTTTTCCAACCCGACAAGCAAAGCAGGGATACACAACAATGACGACATCATAGCTAGTATTAGTAACTCGTATGAACTACAGTTTGGTGTGGCGAAGGAGACAGCGGGCCTACTGCAGATGCAGCAAGACCAAGTTCCATTCAGAGTACGAGCCAAGCGTGGCTGTGCCACGCATCCAAGGAGCATC…
SbbHLH111	Protein	MMMAEVANHSKRNHTDSYFSGKAAAVAVAATGPEEFASMSSKKPRNTSPRIAPVSPKEKKDKIGERVAALQQLVSPFGKTDTASVLQEASGYIKFLHQQLEVLSSPYMRAPPAPGAVPEDPEHYSLRNRGLCLVPVDLTLQLTQSNGADLWAPANTTRRR*
SbbHLH111	CDS	ATGATGATGGCTGAGGTGGCCAACCACAGCAAAAGGAACCACACCGACAGCTACTTCAGTGGCAAAGCCGCCGCCGTCGCCGTCGCGGCCACCGGCCCAGAGGAGTTCGCAAGCATGTCCTCGAAGAAGCCGAGGAATACCAGCCCGAGAATCGCGCCCGTATCACCAAAGGAGAAGAAGGACAAGATCGGCGAGAGAGTCGCGGCGCTCCAGCAGCTAGTGTCACCATTTGGAAAGACCGATACGGCTTCTGTTCTGCAGGAAGCATCGGGCTACATCAAGTTCCTGCACCAGCAACTCGAGGTCCTGAGCTCCCCTTACATGCGTGCTCCTCCGGCTCCCGGCGCTGTGCCTGAGGACCCCGAGCACTACAGCCTCCGGAACCGCGGGCTGTGCCTG…
SbbHLH112	Protein	MNYVRGTCMCGLGCLRTVKQSASIQSIICIPLMGGVLELGTTDTVPEDPDLISRATAAFWEPQCPTYSEEPTSNPSANEAGEAADIVVFEDQLGHSAMKTTTAAGNEPVSLFNASLDHITDEIDDFYSLLEEMVVRPLPLEDSLIMVDGSNNFEVPSSPEPPSPGATTNNNGADTSSSPADGSRATSFMAWTRSSQSCSDEAVAAVPVIEEPQKLLKKVVAGGEAWANCGGGGTAGTAQESGIKNHVMSERKRREKINEMFLILKSLVPSIHKVDKASILTETIAYLKELQRRVQELESSRELTTPSETTTRTTRPRGISNESARKKLCAGSKRESPALEVDGDVVNKEHPWVLPKDGTSNVTVTVANTDVLLEVQCRWEELLMTRVFDAIKSLHLDVL…
SbbHLH112	CDS	ATGAACTATGTGCGTGGTACCTGCATGTGTGGCCTTGGGTGCCTACGTACGGTCAAGCAGAGCGCGTCCATTCAGTCAATCATCTGTATCCCGCTTATGGGTGGCGTGCTTGAGCTGGGTACAACTGATACGGTGCCGGAGGACCCGGACTTGATCAGCCGAGCAACCGCAGCTTTCTGGGAGCCGCAATGTCCGACATACTCGGAAGAGCCGACCTCCAACCCGTCAGCAAACGAAGCCGGCGAGGCCGCAGACATTGTTGTGTTCGAGGACCAGCTCGGTCACAGTGCCATGAAGACGACGACTGCCGCTGGAAATGAACCCGTCAGCTTGTTCAATGCAAGCCTGGATCACATCACGGATGAGATCGACGATTTCTACAGCCTCTTGGAGGAAATG…
SbbHLH113	Protein	MDGRVLQRRGEDEEDLQLRGVDSRPARHAEKRAAPGAVRSPPVRRVRPPRGAGAAGRLAVAGGPRRHRVVLRHLHDLRLPAWPRVAGQEFREQRACLAVQRAARRQQSLPPRAPSQVPTTVKQSASIQSIICIPLMGGVLELGTTDTVLEDPDLVSRATAAFWEPQCPTYLEEQEPSPSSNTPSANETSEAAADADDIVVFEDLDHNAMEMETITAVVEGHGQELREAESLSNASLEHITKEIDEFYSLCEEMDVQPLEDGWIMDGSNFEVPSSPQPTPPGNLADGSRATSFMAWTRSSQSCSDEAVAAVPVIEEPQKLLKKVVAGGGAWANCGGGGVGTSTTGAAQESGVKNHVMSERKRREKLNEMFLILKSLVPSIHKVDKASILAETIAYLKELQ…
SbbHLH113	CDS	ATGGACGGACGGGTTCTACAACGGCGAGGTGAAGACGAGGAAGATCTCCAACTCCGTGGAGTTGACAGCCGACCAGCTCGTCATGCAGAGAAGCGAGCAGCTCCGGGAGCTGTACGAAGCCCTCCTGTCCGGCGAGTGCGACCGCCGCGCGGCGCCGGCGCGGCCGGTCGGCTCGCTGTCGCCGGAGGACCTCGGCGACACCGAGTGGTACTACGTCATCTGCATGACCTACGCCTTCCGGCCTGGCCAAGGGTTGCCGGGCAGGAGTTTCGCGAGCAACGAGCATGTCTGGCTGTGCAACGCGCAGCTCGCCGCCAGCAAAGCCTTCCCCCGCGCGCTCCTAGCCAAGTACCTACTACGGTCAAGCAGAGCGCGTCCATTCAGTCAATCATCTGCATC…
SbbHLH114	Protein	MAPSASPVQEGLQQAAERQLMRNQLAAAARSINWTYAFFWSISSTQPGVLTWTDGFYNGEVKTRKISSSVELTADQLVMQRSEQLRELYEALLSGECDRRPAPVRPVSSLSPEDLGDTEWYYVVCMTYTFRPGQGLPGRSFASNEYVWLCNAHLAASKAFPRALLAKSASIQSIVCIPLMGGVLELGTTDTVPEDPDLISRATAAFWEPQCPTYSEYPSTNPSANETGEAADDDVVVFEDLDPNAMDMETMTAFGGHGQELGEAESLFNANLKYITKEFDEFYSLCEEMDMQQLEDDWTMVNGSNFEDPSSLQPAPPGATTANVADTSSTRADSSRATSFMAWTRSSQSYSDEVAAVSVIEEPQKLLKKVVAGSGAWANYGGRDTIGTFQQSGIKNHIM…
SbbHLH114	CDS	ATGGCACCATCAGCTTCCCCGGTTCAGGAAGGACTGCAGCAGGCCGCTGAGAGGCAGTTGATGAGGAACCAGCTCGCTGCAGCCGCGAGGAGCATCAACTGGACCTATGCCTTCTTCTGGTCCATTTCAAGCACTCAACCAGGGGTGCTGACGTGGACAGACGGATTCTACAACGGCGAGGTGAAGACGAGAAAGATCTCCAGCTCCGTGGAGCTTACAGCCGACCAGCTCGTCATGCAAAGAAGCGAGCAGCTCCGGGAGCTGTACGAGGCCCTCCTGTCCGGCGAGTGCGACCGCCGCCCGGCGCCGGTGCGGCCGGTCAGCTCGCTGTCGCCGGAAGACCTCGGGGACACCGAGTGGTACTACGTGGTCTGCATGACCTACACTTTCCGGCCTGGC…
SbbHLH115	Protein	MGCCMPCYDHEGKPADDSQRQRQGFGAPTAAFLQQTVPSRVELQSVVLGYSGMLSERLEPSSFGVGSLPDDGSFSDYNTNRSSADFMSSNSNRQEQDIRQAGMGSSSSGSGAATSAATRRKSQEGIGGNTKKSKQEVSHKASPTKAQAPKVKLGEKITALQQIVSPFGKTDTSSVLFETIEYIKFLHEQIRLFSEPYMTKSTYKGHIRRRGEEKEEETGTGHHDLRGRGLCLVPVSLTSQAYHDDTTLPDCWAPAYRSCLYP*
SbbHLH115	CDS	ATGGGCTGCTGCATGCCATGCTACGACCACGAGGGGAAACCAGCTGATGACAGCCAGCGGCAGCGGCAGGGTTTTGGAGCTCCCACGGCTGCATTTCTGCAGCAAACGGTCCCAAGCCGAGTGGAGCTTCAGAGTGTCGTTCTCGGTTATTCAGGCATGCTGTCTGAAAGGCTGGAGCCTTCTTCCTTTGGCGTGGGGAGCTTGCCGGATGACGGTTCTTTCAGTGACTACAACACCAACAGGTCAAGTGCAGACTTCATGTCCAGCAACAGCAACAGACAGGAGCAAGATATTAGGCAGGCGGGGATGGGCAGTAGCAGCAGTGGAAGTGGAGCTGCGACAAGTGCAGCCACGAGGAGGAAATCACAGGAAGGGATTGGAGGAAACACGAAGAAATCT…
SbbHLH116	Protein	MSRILTGVTPFDARLLTLGDCYSEDEAKTMVQKMLNLVEIVGEGILGEALVSGECQWIYDDTCHVLNQTSHADNRDLYLDYTWWQHQFLNGIKTIAVLPLQLQGLVQFGSTRKVPRSSILLNQVRDIFDRMKNASSDGPMEYTHNSLAYGQQPILASLISANDMLVHNKVNPLQTEKPEENIEITESTRSSMCSPSNSQRSLNDLTSHGTGNTSTDTHILAMPVNSKTIYELKRFDNVTKLFHQSADDRVGFQVNPSKEPGSIIAGVMSGYKSSNNIHRTENDSCDQNTEYTPYLYTTTNSANSGLDELSYSGTGLSSSFTAVSGKVKNCLQTESDKFLCKSVSFSSNPCASKIQENRLSPYHALMHEQSLIPDDPGESVRLLSHEESFNVQGDSMQFE…
SbbHLH116	CDS	ATGTCCAGAATACTGACTGGTGTTACCCCATTCGATGCCAGGTTGCTCACATTGGGGGACTGCTACTCTGAAGATGAGGCAAAAACAATGGTTCAGAAGATGCTTAATCTCGTTGAAATTGTTGGGGAAGGCATCCTAGGAGAAGCTCTAGTAAGCGGAGAGTGTCAATGGATTTACGACGATACTTGCCATGTGTTGAATCAGACAAGCCATGCTGATAACAGAGACTTATATCTGGATTATACTTGGTGGCAGCATCAGTTTCTGAATGGGATAAAGACTATTGCAGTATTGCCTCTTCAGTTACAGGGACTGGTGCAATTTGGTTCCACACGGAAGGTTCCCAGGAGTTCAATTCTTTTGAATCAAGTCAGAGATATATTTGATCGGATGAAGAAT…
SbbHLH117	Protein	MALEALCTTTSDVLVYDTFNAAAAACAASAGTGSFLFGNAAPVEVPPAAAMASQANGESGVQQVRRNRRRRQRSAKNAVDAESQRMNHIAVERNRRRQMNEYLAALRSLMPDSYVHRSDQASVVSGAIDFVKELEQQLQSLEAQKLALNQQQRSDKAAERDAAQPSPGRDDPASAGNNSGDAAARGEVSAPELQPQPQPQPPPFARFFRYPQYAWLHATPAREDAVVAVGAGAEEKAEASRASAVADVEVGTVVDSHASLRVMAPRRPGQLLRMVAGMQALGLAVLHLTVATAPDATALYTFSLKVEEGCGLATAEDIAVAVHHVLCIIDAEASSRAAGPRAV*
SbbHLH117	CDS	ATGGCGCTGGAAGCTCTGTGCACGACCACCAGCGACGTCCTCGTCTACGACACCTTCAACGCCGCCGCCGCCGCGTGCGCCGCTTCTGCGGGGACGGGGAGCTTCCTCTTCGGCAATGCAGCACCGGTGGAGGTGCCGCCGGCGGCGGCGATGGCGTCCCAGGCGAACGGGGAAAGCGGCGTGCAGCAGGTGCGGAGGAACCGGCGGCGGCGGCAGAGGAGCGCCAAGAACGCCGTGGACGCCGAGAGCCAGCGGATGAACCACATCGCCGTCGAGCGCAACCGCCGCCGCCAGATGAACGAGTACCTCGCCGCGCTCCGCTCGCTCATGCCGGACTCCTACGTCCACCGGAGTGATCAGGCGTCCGTGGTCAGCGGCGCCATCGATTTCGTGAAGGAG…
SbbHLH118	Protein	MTLEAQCTTTSDVLVYDTAAAAACAGSAGAESSLFGNAAPAEAPAASQANGESSVQQVRGNRRGRQRTTKNDSDAENQRLMNHMAFERNRRRQMSEALAALRSFLPDSYVHQSDKAAVVSGAINCVKELELHLQALEAQKLALNRQQLLLQQQQRRSDTAAERNAAKLSPGHDNPASAGNNSGDAAARGEVPAPAPQPPPFAWFFRYPQYAWRQAKQARKYAAAVVEGEEASRRAAAVADVEVGMVDHGHASLRVMAPRRPGQLLRMVAVMQELGLHVLHLTVATAPDATVLYTFNLLAEEGCSLATEEEIAAAVHHVLCIIDAEVTAHRLLAAGAAGHPGLERSS*
SbbHLH118	CDS	ATGACGCTGGAAGCTCAGTGCACGACCACCAGCGACGTCCTCGTCTACGACACCGCCGCCGCCGCCGCGTGCGCCGGTTCTGCCGGGGCGGAGAGCTCCCTCTTCGGCAATGCAGCACCGGCAGAGGCGCCGGCGGCGTCCCAAGCGAACGGGGAGAGCAGCGTGCAGCAGGTGCGGGGGAACCGGCGGGGGCGGCAGAGGACCACCAAGAACGACTCGGACGCCGAGAACCAGCGGCTGATGAACCACATGGCCTTCGAGCGCAACCGCCGCCGCCAGATGAGCGAGGCCCTCGCCGCGCTCCGCTCGTTCTTGCCGGACTCCTACGTCCACCAGAGCGATAAGGCGGCCGTGGTCAGCGGCGCCATAAATTGCGTGAAGGAGCTCGAGCTGCACCTG…
SbbHLH119	Protein	MEDGSAPRRSTPPTTRRSRSAEFHNFSERRRRDRINEKLKALQELLPNCTKTDKVSMLDEAIDYLKSLQLQLQMLVMGKGMAPVVPPELQQYMHYITADPAQMPPLRPSGQQPRQFQITQANPQQRQSNVESDFLSQMQNLNPSEPPQNFLRPPKLQLYTSEQRGGLPSTSQNTGWISGRSSSYNFME*
SbbHLH119	CDS	ATGGAAGATGGCAGTGCTCCAAGACGGTCTACTCCCCCCACCACCCGCAGAAGCAGATCTGCCGAGTTCCACAATTTTTCAGAAAGGAGGAGAAGGGATAGGATCAACGAGAAGCTGAAAGCATTACAGGAGCTTCTTCCAAACTGCACCAAGACCGACAAAGTTTCGATGCTAGATGAAGCGATCGACTACCTAAAATCCCTTCAGCTACAGCTTCAGATGCTGGTCATGGGGAAGGGAATGGCACCGGTGGTTCCTCCTGAGCTGCAGCAATACATGCATTACATCACGGCTGACCCTGCCCAGATGCCTCCGTTGCGCCCCTCCGGCCAGCAGCCCCGACAATTTCAGATAACTCAAGCCAACCCCCAGCAGCGTCAATCTAACGTCGAGTCGGAT…
SbbHLH120	Protein	MGDHAEMLHAAPAMYNGVGAGAAAPHGGWWNTTAVPATTCSTELAGFTTWSSALAASYDLAAEGGKAKCAATTASSESPGNNSSVTFQEPASVTDPAGVGTAVVQQPLAGYTDWTHPYMSSGATTLHGFLQDGHQQDMSSTTEQSAMTASSLMNPSSNNLALALQGHHHQEQDHQQQMLSSFGSELLLSPTSPYGFQSSLLRSLMEPTATAAAKPQALPGYQQYDQYQQMGMGQARFPPAGATREALQFTNDAPFWNPSAAGFGVAPAPAPDQASSVRSVKPSPTAARTTATLALKTALEGVGESASSIITKKKANGEPAFKKSRLETPSPLPTFKVRKEKLGDRVTALQQLVAPFGKTDTASVLHETIEYIKFLHDQVGVLSAPYLKNNGHHQVPHLK…
SbbHLH120	CDS	ATGGGGGATCATGCTGAGATGTTGCATGCCGCTCCGGCCATGTACAACGGCGTCGGCGCCGGTGCTGCTGCCCCTCATGGCGGGTGGTGGAATACTACGGCGGTGCCCGCGACGACGTGCTCGACGGAGCTGGCCGGGTTCACGACGTGGTCGTCCGCCCTGGCTGCTAGCTACGACCTGGCGGCCGAGGGGGGAAAGGCCAAGTGCGCGGCCACCACTGCCTCGTCGGAGTCGCCCGGGAACAACAGCTCCGTGACCTTCCAAGAACCGGCAAGCGTCACGGATCCTGCTGGCGTCGGAACCGCCGTGGTGCAGCAGCCTCTTGCTGGTTACACTGACTGGACCCATCCGTATATGAGCAGTGGTGCTACTACTTTGCATGGGTTTCTGCAAGATGGT…
SbbHLH121	Protein	MSSSRRSSSRTRRAGSGSLSSSTSRSISEDQISELLSKLQALLPESQTRNGAHRGSAARVLQDTCSYIRSLHQEVDNLSETLAELLASADVTSDQAAVIRSLLM*
SbbHLH121	CDS	ATGTCCAGCAGCCGGAGGTCGTCATCACGCACACGGCGTGCGGGGAGCGGCTCGCTGTCGTCGTCGACGTCGAGGTCCATCTCGGAGGACCAGATCTCCGAGCTCCTGTCCAAGCTTCAGGCGCTGCTCCCGGAGTCTCAAACTCGCAATGGCGCACATAGGGGCTCGGCGGCGAGGGTGCTGCAGGACACGTGCAGCTACATCAGGAGCCTGCACCAGGAGGTGGACAACCTCAGCGAGACGCTCGCCGAGCTGCTGGCCTCCGCCGATGTCACCAGCGACCAGGCCGCCGTCATCAGGAGCCTGCTCATGTGA
SbbHLH122	Protein	MDNITHNSSSSSSWDLDMSLGSHHHPLLFDSHHPNPGPPPPPPLPFHLSSSHPAHHHPPPHPAHHHHHHPGLDPSPSSSLFPQPHHHHHHHRLHHLGLDLDPASHSHGHHRHHEFGEQQEPGGGGGGGGGEEHQEEMRQQQQHEAGGGGQEDRGGGGAAEDVEEELGAMKEMMYRIAAMQPVDIDPATIKKPRRRNVRISEDPQSVAARHRRERISERIRILQRLVPGGTKMDTASMLDEAIRYIKFLKRQVQELQHQPSPTQQQYPASAGAGPSTSVVGVAAPGRPGGGPPFLPLGPGPLIDWAGLVRPVDIHGPTSSSSSSSMGGAHAALGFGFSSAGGQSSHGMH*
SbbHLH122	CDS	ATGGACAACATCACGCACAACTCCAGCAGCAGCAGCTCATGGGATTTGGACATGAGTCTCGGCAGCCACCACCACCCTCTCCTCTTCGACAGCCACCACCCCAACCCAGGGCCGCCGCCGCCGCCGCCATTACCCTTCCACCTCTCCTCCTCCCATCCTGCACACCACCACCCTCCACCGCATCCTGCACACCACCACCACCACCATCCCGGCTTGGATCCTTCGCCGTCTTCCTCCCTGTTCCCACAACCGCACCACCACCACCACCACCACCGGCTCCACCACCTCGGCCTTGACCTCGACCCCGCCTCCCATTCCCACGGCCACCACCGGCACCACGAGTTCGGCGAGCAGCAGGAGCCCGGCGGCGGCGGCGGCGGCGGCGGCGGAGAGGAGCAT…
SbbHLH123	Protein	MASSTTIPALEENTNAVVVSAGNAADNKEPRKSRRNRMRRIAERKRRSRLRNHFSELESLVPNVTENEKINDKGDLVEQTIAYIQSLERTKAMLEKRKQQLALARQVAASSSSAPPQTARGKMAPAPVAPLLQPLAAAVPVSAAADDVPQPQPLVQQPLAVAAAVPPPQPLPVAAAGQGGFQTWSWPNLVLNVSNNNAYINVCVPRHLGMQNMVMVLSVLNNHGIDVVTTQVDADAARSVLNFYTRVTRMGGGNPSSEEVYKLATSEILLLLNTN*
SbbHLH123	CDS	ATGGCTTCTTCGACTACCATCCCGGCCCTGGAGGAGAACACCAACGCCGTCGTCGTCTCCGCCGGCAACGCTGCTGACAACAAAGAACCCCGCAAGTCACGCCGGAATCGGATGCGGAGGATCGCGGAGAGGAAGCGCCGTAGTCGGCTGAGGAATCACTTCAGCGAGCTAGAGTCGCTCGTGCCCAACGTCACTGAGAATGAGAAGATCAATGACAAGGGGGACTTAGTGGAACAGACGATCGCCTACATCCAGTCCCTAGAGAGGACTAAGGCCATGCTGGAGAAGCGCAAGCAGCAGCTGGCGCTCGCGCGGCAGGTGGCGGCCTCCTCCTCGTCGGCGCCACCACAGACCGCCCGGGGAAAGATGGCGCCGGCACCGGTGGCGCCGCTGCTGCAG…
SbbHLH124	Protein	MENHHSSAAPPNAKDGSSGIPEENKDVAVPNLSSAPEVAATVAASNDDDVSKGKNVVAADNEELKPHIVSERSRRNRLRDYFGELKAYIPQIPEKSDKATIVEHAIDYIKYLEKMKAMLEKRKQELALARQVGVVAAASSSSAPPPPPPPPPQTSHGMAVAAMPSDVPAGACSYVPPPPPPQPAVPVPAPQLLPATMSSDVVPQPQPLQPAPPQARIITATPVGFQTWSWPDLVLSVSNDTAHISVSAPRHRGMWTKVMVLSVLNKYGIDVVTAQVDSDAVRSVFNIYARVTAMGGGNPSALEVYQLAVSEILVWLTTS*
SbbHLH124	CDS	ATGGAGAACCACCACAGCTCTGCTGCACCACCGAACGCCAAGGATGGTTCTTCTGGCATCCCGGAGGAGAACAAGGATGTCGCCGTGCCAAATCTCAGCTCAGCACCGGAGGTGGCCGCCACCGTCGCCGCCAGCAACGACGACGACGTCTCCAAGGGCAAGAACGTCGTGGCTGCTGACAACGAAGAACTCAAGCCACACATCGTCTCAGAACGAAGTCGCCGGAATCGGCTGAGAGACTACTTCGGCGAGCTGAAGGCCTACATACCCCAGATCCCTGAGAAGAGTGACAAGGCGACCATTGTGGAACATGCGATCGACTACATCAAGTACCTGGAGAAGATGAAGGCCATGCTGGAGAAGCGCAAGCAGGAGCTGGCGCTGGCGCGGCAAGTGGGC…
SbbHLH125	Protein	MSLPPDGGGGTGDDWFLDCGILDDLPAAACGAFPWDASPSSSNPSVEVGSYVNTNDVFKEPNDVFKEPGSNKRLRSGSNDVPTSKASREKMRRNKLNDRFLELGSTLEPGKPVKADKAAILSDATRMVIQLRSEAQQLKETNGSLEEKIKELKAEKDELRDEKQKLKLEKESLEHQMKLMTSTPAYMPHPTLMPAPFPQAPLAPFHAQGQAAGQKLMMPFVSYPGYPMWQFMPPSEVDTSKDSEACPPVA*
SbbHLH125	CDS	ATGTCTCTCCCCCCGGACGGCGGCGGTGGCACCGGCGACGACTGGTTCCTCGACTGCGGCATCCTCGACGACCTCCCGGCCGCGGCCTGCGGGGCCTTCCCGTGGGACGCGTCCCCGTCGTCTTCCAACCCCAGTGTGGAAGTGGGCAGCTATGTGAACACAAATGATGTCTTCAAGGAGCCCAATGATGTCTTCAAGGAGCCTGGCAGCAATAAACGTTTAAGGTCAGGATCCAATGATGTGCCAACATCTAAAGCTTCTAGGGAAAAAATGAGGAGGAACAAACTGAATGATAGGTTTCTTGAATTGGGGTCTACATTAGAACCAGGGAAGCCAGTAAAAGCTGACAAAGCTGCTATCCTAAGTGATGCTACTCGCATGGTTATTCAGCTTCGTTCA…
SbbHLH126	Protein	MEMGDSFEYYWETQQYLESEELSIYLGTQDDALSCYDSSSPDGSISNNSSWAAPAGTVATAAAGKEEEGPGGAGGGGAVAAANKNIIMERDRRRKLNEKLYALRSVVPNITKMDKASIIKDAIEYIEALQAEERRMLQEVRALEEADAAEERCEYDEYGEEGALLQAADRGRKKMKRTQSVPSSSVPAAAAPVEVLELRVSEVGDRVLVVNVTCGKGRDAMARVCRAVEELRLRVITASITSVAGCLMHTIFVEVDLDEANRIQMKHMIEAALSQLDAAGSPPSAMSY*
SbbHLH126	CDS	ATGGAAATGGGCGACAGCTTCGAGTACTACTGGGAGACGCAGCAGTACCTGGAGTCAGAGGAGCTCAGCATCTACCTTGGTACGCAGGACGACGCCCTGTCCTGCTACGACTCCAGCTCGCCGGACGGCTCCATCTCCAATAACTCCTCCTGGGCCGCGCCGGCGGGGACGGTGGCCACGGCGGCGGCCGGAAAGGAGGAGGAGGGCCCCGGCGGCGCGGGCGGAGGTGGTGCGGTGGCCGCCGCGAACAAGAACATCATCATGGAGCGCGACCGCCGGCGCAAGCTCAACGAGAAGCTCTACGCGCTGCGCAGCGTCGTGCCCAACATCACCAAGATGGACAAGGCGTCGATCATCAAGGACGCGATCGAGTACATCGAGGCGCTGCAGGCGGAGGAG…
SbbHLH127	Protein	MADHQEMIHPPAAATTGSTGHGHGGDWWTTAVSCSPDQLSAGFGAAGWSSAEGNNKSRSGNAAASSESPGSNHSLATGGSSITFQDNAGAVADHGVVAVPSHPAVSGGLTASCWNQPSYYLDGSVAGNFHGYMSPRSDQAHHVGLRSPSSNHNNSLMLQDAHDPNQQFLSNLGLELLSSPTSSSGGFRTSSLLRSLTEPSAAAAKTSSPGFMQQYHQQQTMNQVPAGSIREALQFSNSTPFWNPSAGSFASAAEGATSLLPPSGKSRPANFGVKSALDEGAGDSSNIIAKRTNTAPTPPPLKKSRTGTPSPLPTFKVRKEKLGDRITALQQLVSPFGKTDTASVLHETIEYIKFLHEQVGSLSAPYLKNRQQVPHHKVLRDGGEAAAANGELTGRGLCL…
SbbHLH127	CDS	ATGGCAGATCACCAGGAGATGATCCATCCACCGGCGGCTGCCACTACAGGCAGCACGGGTCACGGGCACGGCGGCGATTGGTGGACCACGGCGGTGTCGTGCTCGCCGGATCAGCTATCTGCTGGGTTTGGCGCCGCCGGCTGGTCGTCTGCTGAAGGCAACAACAAGTCGAGGTCCGGCAACGCGGCGGCCTCCTCGGAGTCTCCCGGGTCCAACCACTCGCTCGCCACCGGCGGCAGCTCCATAACCTTCCAAGACAACGCAGGCGCCGTCGCCGATCACGGCGTGGTCGCCGTGCCGTCGCACCCCGCGGTGTCTGGTGGTCTCACCGCCAGCTGCTGGAACCAGCCTTCTTACTACTTGGATGGATCTGTAGCTGGTAATTTCCATGGCTACATG…
SbbHLH128	Protein	MWEGGGIHGSHHEALLLQAAGSGAADYGHGGGGVPASLLPPWLGPAAAPGGFSSYAMAPHHAHHLQPGPLGGAAESSFGFGDGGGGYSEEGGVGQFGVFGPETPLPLLPPHGLQALAAGGSSGGTATALMPHGPRMVSGLLGTLQAELGRMTAKEIMDAKALAASRSHSEAERRRRQRINSHLARLRSLLPNTTKTDKASLLAEVIEHVKELKRQTSAVLDGEGEEEEEPAAARQHLLLPTEADDLAVDAAEDGDGRLVVRASLCCEDRVGLIPDIARALAALRLRAHRAEIATLGGRVRNVLLITTAADDDQEEEEEEEEGGERQGDNDREDCAGASLSNHRRHELVASIQEALRGVMDRKTASSDTSSSSGGGGSIKRQRMNGAHEQGSL*
SbbHLH128	CDS	ATGTGGGAAGGCGGCGGCATCCACGGCAGCCACCACGAGGCGCTCCTGCTGCAGGCCGCCGGATCAGGAGCGGCCGACTACGGGCACGGCGGCGGCGGCGTCCCGGCTTCGCTCCTGCCGCCGTGGCTCGGCCCGGCCGCCGCGCCGGGCGGGTTCTCCTCCTACGCCATGGCTCCACACCACGCGCATCATCTGCAGCCGGGGCCCTTGGGCGGCGCCGCCGAGAGCTCTTTTGGCTTCGGCGACGGCGGCGGCGGGTACAGCGAAGAAGGCGGGGTGGGGCAATTCGGGGTGTTCGGCCCGGAGACGCCGCTGCCTCTTCTTCCGCCGCACGGTCTGCAGGCTCTGGCTGCCGGAGGCAGTAGCGGTGGGACGGCGACGGCGCTGATGCCGCACGGG…
SbbHLH129	Protein	MDFDMLNSHPEAQLELMNAMLQLEQLTAFPLPDHHGAMMMVPSSPPSPPGMQQAASHHHHFSSVPHHMSSGANNSGRGGGGGVYNDHHHQYSQVVTADVSSCNGSARRSDSEYVAHAQQDDHAAGGGGGNYSSGESGGGTAAVGSSAMREMIFRVAALQPVNIDPEMVRPPKRRNVRISTDPQSVAARMRRERISERIRILQRLVPGGTKMDTASMLDEAIHYVKFLKTQVQSLERAAAASGRRPAVDNGAAGAGAASYSGRMNGGHQW*
SbbHLH129	CDS	ATGGACTTCGACATGCTGAATTCCCACCCGGAGGCGCAGCTGGAGCTGATGAACGCAATGCTCCAGCTGGAGCAGCTCACGGCGTTCCCTCTCCCCGACCACCACGGCGCCATGATGATGGTGCCTTCGAGTCCCCCGTCGCCGCCGGGCATGCAGCAAGCAGCTAGTCATCATCACCATTTCTCTTCGGTGCCTCATCACATGTCTTCGGGCGCCAACAACAGCGGCCGTGGCGGCGGCGGCGGCGTCTACAACGACCACCACCACCAGTACTCCCAGGTCGTCACAGCTGATGTGTCGTCGTGCAACGGCAGCGCCCGGCGGTCGGACTCGGAGTACGTGGCGCATGCGCAGCAGGACGACCATGCCGCCGGCGGCGGCGGGGGCAACTACAGCAGC…
SbbHLH130	Protein	MVVTDDGVVEGRGLAEGERLTPALRKKERGRSHSEAERKRRQRINAHLATLRTLVPSASRMDKAALLGEVVRHVRELRAKASDAAAGVGVGVIPGEGDEVGAEEEDDDYWRQHGRRHFGADDDDSLPPPRRVVRAWVCCDDRPGLLSDLGRAVRSVRNARPVRVEIATVGGRTRSVLELDVSGDDGDDDNAATAAAAGNGRAVALSTLRAAMRAVLLNRDEHVIAAGDGYKRPRFSSAQIAKVQ*
SbbHLH130	CDS	ATGGTGGTGACGGACGACGGAGTCGTAGAGGGCAGGGGACTGGCAGAGGGGGAGCGCTTGACGCCGGCGCTGCGGAAGAAGGAGCGGGGCCGGAGCCACAGCGAGGCCGAGCGCAAGCGGCGGCAGCGGATCAACGCCCACCTCGCCACGCTCCGCACCCTTGTCCCCTCCGCATCCCGGATGGACAAGGCGGCGTTGCTGGGCGAGGTGGTGCGGCACGTGCGGGAGCTGCGGGCGAAGGCGAGCGACGCGGCGGCGGGGGTCGGCGTCGGTGTCATCCCGGGGGAGGGCGATGAGGTGGGCGCCGAGGAGGAGGACGACGACTACTGGCGGCAGCACGGTCGTCGTCACTTCGGCGCCGATGACGACGACAGCCTGCCGCCGCCTCGGCGCGTCGTC…
SbbHLH131	Protein	MQQQGAMNELVPQSSFCSPASPTSFFSAAAGHHSVLEFMSCGVPEQWLLGEEEALDNKHMHDGSEWVAGGSHDSAGSDLSSNPPVAAVVMSDRTARSRRGRKPGPRSDNPGVSHVEAERQRREKLNRRFCDLRATVPTVSRMDKASLLADATAYIAELRGRVEQLEADAKQQVAARKLGGGNPAMCPASGGLEEKLEVRMVGRHAAAVRLTTASTRHAPALLMGALRSLDLPVQNACVSRVGGAATVQDAVVDVPAALQDEGCLRAALLHVLQQDESA*
SbbHLH131	CDS	ATGCAGCAGCAAGGTGCCATGAATGAGCTCGTCCCCCAGTCATCCTTCTGCTCCCCAGCCTCCCCAACGTCCTTCTTCTCCGCGGCGGCAGGCCACCACTCTGTCCTCGAGTTCATGTCCTGCGGGGTACCCGAGCAATGGCTACTCGGCGAAGAAGAAGCACTCGATAATAAGCACATGCATGATGGCTCTGAGTGGGTGGCCGGAGGCTCGCACGACTCGGCGGGCTCCGACCTGTCCAGCAACCCGCCGGTGGCTGCGGTCGTCATGTCCGACCGCACGGCGAGGAGTAGGCGGGGCAGGAAGCCCGGGCCCCGGTCCGACAACCCCGGAGTCAGCCACGTCGAGGCCGAGCGGCAGCGGCGGGAGAAGCTCAACCGCCGGTTCTGCGACCTCCGG…
SbbHLH132	Protein	MAISSSFISGIMDELACRSFFSSIPQSPAFFSGAGGQHPVLEFSYCDVPEQWLEDDDGGGAEKLWDGTTATVLGTGAATPSAPAAGNHDDVSDKLPAAPAPPKRRRGRKPGPRTVGPVLSHVEAERQRRDRLNRRFCDLRAAVPTVSKMDRASLLADATAYIAELRGRAERVEIEAKQQQAVTAVVPPEAFKEKLEVRMLGQREAAALRLTTTAGTTPHDAAARLMVALCSLDLPVQHAYVCRVGGTTTVQDAVVDVPVALRDDGVLRAVLLRSLQGSG*
SbbHLH132	CDS	ATGGCAATCTCTTCCTCATTCATCAGCGGAATCATGGATGAGCTTGCCTGCCGCAGCTTTTTCTCATCCATCCCTCAGTCCCCAGCCTTCTTCTCCGGCGCCGGCGGCCAACACCCGGTGCTTGAGTTCTCGTACTGCGACGTCCCCGAGCAATGGCTGGAGGATGACGACGGCGGCGGCGCAGAGAAGCTCTGGGACGGCACCACAGCGACAGTGTTAGGCACCGGGGCGGCGACGCCCTCGGCACCGGCAGCAGGCAACCACGACGATGTGTCTGACAAACTGCCGGCGGCACCTGCGCCGCCCAAGAGGCGGCGGGGCCGCAAGCCCGGGCCCAGGACCGTCGGCCCCGTCCTCAGCCACGTGGAGGCGGAGCGGCAGCGGCGGGACAGGCTCAAC…
SbbHLH133	Protein	MDELVYPASSCSSPSPTSFSAAGHFEELEFVSWDVPEEWMEGNDWFDEPLADGDEGCRSAGNGDLSGSGEPPAPAPAPKRRGRKPGPRTNGPTISHVEAERQRRDKLNRRFCELRAAVPTVSRMDRASLLAAAAAYIGELRDRVEQLEAEAKQAASAAVTTAAAAAATHHHHSFGLLQGKLGLEVRMLAGLDAAALRLTTTTARHAPAHLMLALRSLDLQVQHACVCRVNGVAVQDAVVDVPAGLRDERGLRAALLHKLQQSG*
SbbHLH133	CDS	ATGGATGAGCTCGTCTACCCCGCCTCATCATGCAGCTCTCCCTCCCCCACCTCCTTCTCCGCGGCCGGCCACTTTGAGGAGCTGGAGTTCGTGTCCTGGGATGTCCCGGAGGAATGGATGGAGGGCAACGATTGGTTCGACGAGCCCTTGGCGGATGGAGACGAGGGCTGCCGCTCGGCGGGCAACGGCGACCTGTCCGGATCCGGCGAACCGCCGGCGCCGGCGCCTGCGCCGAAGCGGCGTGGCCGGAAGCCTGGGCCCCGGACCAACGGCCCCACTATCAGCCACGTGGAGGCCGAGCGGCAGCGGCGGGACAAGCTCAACCGCCGCTTCTGCGAGCTCAGGGCAGCCGTGCCCACGGTGTCCAGGATGGACAGGGCGTCCCTCCTCGCGGCCGCC…
SbbHLH134	Protein	MDEVVCWPAASCTSPSSPAAFSTTGQHPELDFVSSELLERWLGLGSDDCLDDGAGWGDEGSRSAGQDDVDDQSGSGPGQPLAPAPPKRRGRKPGPRSNGPVISHVEAERQRRDKLNRRFCELRAAVPTVTRMDKASLLADAAAYIAELRDRVEQLEAEAKQAATTSVAAAAVTCSATLVAGVTRSPTSFGGFHEKLEVRMVGKGAAALRLTTTTTAASHVHAPARFMLALRSLDLPHASVCRVGDVTVQDAVVDVPAAALRSERGLRVALLHSLQRFAAS*
SbbHLH134	CDS	ATGGATGAGGTTGTCTGCTGGCCCGCCGCCTCCTGCACCTCTCCGTCGTCGCCGGCCGCCTTCTCCACGACCGGACAGCACCCGGAGCTGGACTTCGTGTCCAGCGAGCTCTTGGAGCGATGGTTGGGGTTGGGGAGCGACGACTGCCTGGATGACGGCGCCGGGTGGGGCGACGAGGGCTCGCGCTCGGCCGGCCAAGACGACGTCGACGACCAGTCCGGTTCCGGCCCCGGCCAACCGCTGGCACCTGCGCCACCGAAGAGGCGTGGCCGGAAGCCCGGGCCCCGGTCCAACGGTCCCGTCATCAGCCACGTGGAGGCGGAGCGGCAGCGGCGCGACAAGCTCAACCGCCGCTTCTGCGAGCTCCGGGCCGCCGTGCCCACGGTGACCCGGATGGAC…
SbbHLH135	Protein	MDELVFPASSSSCPSPASFSTAGHHQEHEFVPCDFLEGWLGGDDDWPDLDEPPSGVTWGGEGSRSLRNDHHLSGEPPATALKRRGRKPASRNNTNSPALCHVEAERQRRDKLNRLFCELRAAVPTVSRMDKASVLADATSYIAQLRQRVQQLEAEAKKKAAAAAAALTTVVAPFSHSFIISGSGQQLGEKLEVRMVGTEAAALRLTTATAAVRHAPARLMLALQSLDLPHACVCLVGGVTVQDAVVEVPAALRDDRALRAALLHRLLRTG*
SbbHLH135	CDS	ATGGATGAGCTGGTCTTCCCTGCCTCATCCAGCAGCTGTCCTTCCCCAGCCTCGTTCTCCACCGCCGGACACCACCAGGAGCACGAGTTCGTGCCCTGTGATTTCCTGGAGGGATGGCTGGGGGGCGACGACGACTGGCCGGACCTGGACGAGCCCCCAAGTGGCGTCACGTGGGGTGGCGAGGGCTCGCGCTCGCTGCGCAACGACCACCACCTGTCCGGCGAACCGCCGGCAACTGCGCTGAAGAGGCGTGGCCGGAAACCAGCGTCCCGTAACAACACCAACAGCCCCGCCCTCTGCCACGTCGAGGCGGAGCGGCAGCGGCGGGACAAGCTGAACCGCCTCTTCTGCGAGCTCCGGGCCGCCGTGCCCACCGTGTCCCGCATGGACAAGGCGTCC…
SbbHLH136	Protein	MADFSQNDSLLLKMPSHSPNFSSLLFYGHNHGEAAAPANANAMVEDASLESSSAVVDTSPQDSASPMERKRKATEDSATLSSAQSKDCKQQESKSKRGKRPNKETEEKSTTEDEATKGYIHVRARRGQATDSHSLAERVRRERISERMRMLQALVPGCDKVTGKALILDEIINYVQSLQNQVEFLSMRIASMSPVLYGFGLDSDGLHDHAQKMGGMFQEALAMPGPVLSQASPAPSQAIMDTTSTTPYSLQGQGSISFSQENGSTYLMQQAVGEPTRQELLNQLVFNNMCSFQ*
SbbHLH136	CDS	ATGGCGGACTTCTCACAGAACGACTCGCTCCTCCTCAAGATGCCTAGCCACTCCCCAAACTTCTCAAGCCTCCTGTTCTACGGCCACAACCATGGCGAAGCAGCAGCTCCTGCAAATGCAAATGCAATGGTAGAAGACGCCTCACTTGAGAGCTCTTCTGCTGTGGTTGACACCTCCCCACAGGACAGTGCATCTCCAATGGAGAGGAAGAGGAAGGCTACAGAAGACAGTGCTACACTGAGTTCTGCTCAATCCAAGGATTGCAAGCAGCAGGAGAGCAAGAGCAAGAGGGGGAAGAGGCCCAACAAGGAGACTGAGGAGAAGAGCACCACTGAAGATGAGGCCACCAAGGGGTACATCCACGTGAGGGCAAGGAGGGGTCAGGCAACAGACAGCCAC…
SbbHLH137	Protein	MEGSRAGAGDYIASLLSSSPRLDFGVLGAADGGGEEEDCLDKFCGDPGFAARAARLSSFSAQRFPGAASLFGLPPPVPAASGGGEFAGSREASSVSDPASAMMKDANAKKRKAPPAAKGKGKESSVQAGEQKDPDTKRCKTEGGEGKEGSPVKPKPEQAGSDSSVEDGGQTQKPPGKGKNAKLVEPPKDYVHVRARRGQATDSHSLAERVRRERISQRMKVLQDLVPGCNKVIGKALMLDEIINYVQSLQRQVEFLSMKLATVNPLDFSNLPTLLQKDMFQACGPSASSVFSLESSSSGFPFSDHGDVFQSFVPNGLENQCGLNPLDLALSHATTGQYGFQDGTAGTTNLQQRSYWEEDLQSVFHIDNNGQSQENGVSVSAQSFHGQLQEGHMKMEF*
SbbHLH137	CDS	ATGGAGGGCAGCAGAGCCGGCGCCGGCGACTACATTGCCAGCCTGCTGAGCTCGTCGCCGAGGCTCGACTTCGGCGTGCTCGGCGCCGCCGACGGCGGCGGGGAGGAGGAGGACTGCCTGGACAAGTTCTGCGGCGACCCGGGGTTCGCGGCGCGCGCGGCGCGGCTGTCCAGCTTCAGCGCGCAGCGCTTCCCCGGCGCCGCGAGCCTCTTCGGCCTGCCCCCGCCGGTGCCCGCCGCGAGCGGCGGCGGCGAGTTCGCTGGCTCCCGGGAGGCGTCGTCGGTGTCGGACCCGGCGTCCGCGATGATGAAGGACGCCAATGCCAAGAAGCGGAAGGCGCCCCCGGCGGCCAAAGGCAAAGGCAAGGAGTCCTCTGTTCAGGCAGGGGAGCAGAAGGAT…
SbbHLH138	Protein	MLFVSNNFNLFLDEQSRWPEISNPYPSSIFLFILFSCAAGSEQKPPGELMYGSPVSKDLNLPVQPPMTSSGLLRYRSAPSTVLGDLCEDLLPPAPGAGPPRDGADNVISRFLADHHHHIRDDKPSPPPPPAAAPAHFPSAADMASQQHQHQQMMFHSQSQQQHMVDANKPGGLYRTVSSGMEDAAGTGAGVGVGAASNLIRQSSSPAGFLDHFSMDNGYGAMLRASMGMGFRDGSGGVGGAGGAATDSLAGGGGGGGSGSGRLKGQLSFSSRQGSLMSQISEMDSEEIGGSSPEAAAGGRGGYIPGYPMSSAGWDDSSSALMSDSLSGMKRPRDSSEPGGQQQQQQQNGGGGLAHQFSLPKTSSEMAAIEKFLQFQDAVPCKIRAKRGCATHPRSIAER…
SbbHLH138	CDS	ATGTTGTTCGTTTCTAACAATTTTAATCTCTTCTTGGATGAACAGAGCAGGTGGCCTGAAATTAGTAATCCTTATCCTTCTTCTATTTTTCTTTTTATTTTGTTCTCGTGTGCAGCAGGATCTGAGCAGAAACCGCCGGGCGAGCTGATGTACGGCTCGCCGGTGTCCAAGGACCTGAACCTCCCGGTACAGCCGCCGATGACCTCGTCCGGGCTGCTACGCTACAGATCGGCGCCCAGCACGGTGCTCGGCGACCTCTGCGAGGACCTGCTCCCTCCGGCTCCGGGCGCCGGCCCCCCGCGCGATGGCGCCGACAACGTCATCTCCAGGTTCCTGGCCGACCACCACCACCACATCCGGGACGACAAGCCGTCGCCGCCGCCGCCGCCGGCGGCGGCG…
SbbHLH139	Protein	MGLQGDKATHDFLSLYTAAKDAALPLLHESKLPPPPTTTTSHQGLFLKTHDLLQPLERPPPPQAPAEKPLHQHLLPGGIGTFSISPGPRGRGAAAVVKQEQQTPFALWGQPDPRGHPWSLPFAARCVAVASARPQQPQPQQQRPPERKACGGFMDAGSRSSGGAGFDDDDGLAARREVSSSLKDHRVEAKGGSCSGSAGTDQLPNTPRSKHSATEQRRRSKINDRFQILREILPQNDQKRDKASFLLEVIEYIRFLQEKVEKHEASQPEWNQENAKIMPWSNIYFRSSWKNSQNKDEVNGDTTTDASLVIKNGSSPRFPFAAKPGDLNNAAAFETASGAHERVELEPKGCVPRKEDETPNNVTNNVATQQAAETQLTNPSPSDDLAGNNGMLNNPELAI…
SbbHLH139	CDS	ATGGGGCTTCAAGGGGATAAGGCGACGCACGACTTCCTCTCGCTCTACACCGCCGCCAAGGACGCCGCCCTGCCGCTGCTCCACGAGTCCAAGCTGCCGCCGCCGCCGACGACGACGACGTCTCATCAAGGTTTGTTCCTCAAGACGCACGACTTGCTGCAGCCGCTGGAGAGGCCACCACCACCGCAAGCCCCCGCTGAGAAGCCGCTCCACCAGCACTTGCTGCCCGGCGGCATCGGCACGTTCAGCATCAGCCCAGGCCCGCGCGGGCGCGGCGCGGCGGCCGTCGTGAAGCAGGAGCAGCAGACGCCCTTCGCGCTCTGGGGGCAGCCGGACCCTCGAGGTCACCCGTGGTCGCTCCCCTTCGCCGCGCGCTGCGTCGCCGTCGCCTCCGCCAGG…
SbbHLH140	Protein	MDSFAWASVSQAAGLAGGSAVVSDGRSGGLLPPPMLGLQLPSPAALEHFMDPGLVQLAMRSSYITSEEHPLQATTGSGNGEPGFGGGGDAPSAEACSSRVPEPDSNSNKRKRSNESQDVLGMIGTDQDQGMPSVDSSKERGEDDAKGKEETPPATRKKKGKGASAADGESESYIHVRARKGQATNRHSLAERLRREKISERMKLLQDLVPGCTKVTGKAVMLDEIINYVQSLQRQVEFLSMKLAAVNPQLGLNIKQLLSKDLFRAPSGPSSSSAHLGFSFSHEMMPILPPMSRSGVLPGGVHGLANSDGFRTAMEEQLNGKDSIADHVSQSQPLQQMPLTLDGSFHHNAAQTAVYGATVGPEHLGMRSDQDRFHM*
SbbHLH140	CDS	ATGGATTCATTTGCATGGGCGTCGGTGTCTCAGGCTGCGGGGCTAGCCGGCGGCAGCGCCGTCGTCTCCGACGGGAGAAGCGGGGGACTCTTGCCGCCGCCGATGCTCGGGCTCCAGCTCCCGTCACCGGCCGCTCTCGAGCACTTCATGGACCCCGGCCTAGTCCAGCTGGCCATGCGCTCCTCGTACATCACCTCCGAGGAACACCCACTGCAAGCCACCACCGGCAGTGGCAACGGCGAGCCGGGGTTTGGCGGCGGCGGCGACGCGCCGAGCGCCGAGGCCTGCTCGTCCAGGGTACCGGAGCCGGACTCCAACTCCAACAAAAGGAAGCGATCGAACGAGTCGCAGGACGTTCTTGGGATGATTGGGACGGATCAAGATCAAGGGATGCCGTCC…
SbbHLH141	Protein	MAVGDALRRLCEEVGWSYAVFWKAIGAADPVHLVWEDGCCGHASCSAGSEAPEEAGCEPGTSVCTLVKKVMASQIHVVGEGAIGRAAFTGNHQWIVHDPAANDHNLRPEVAAEMNHQFAAGIQTIAIIPVLPRGVLQLGSTSVVVENTNLVLQYKKLCSQLNNRSSMASSSSVKNDSNQKVQSRPLNGPASIYPADTRSKFLSGSPMTYQQCYGPDGTTVSSSTLANMGSNASMLMVAQRNGQVGREHILYAPDMRFRPQNPYCDRRVQSNTQSSVVSSGFISSISASMERHPLMTHSQQLEQGNTGEPSDPRNVLLKSLARNPLVHENTNMTLLHGRGQVPGFVNGHGGFDFLPEGTRVVKGNLYGSTANQILDQRCSSTSGMTGHRPTISYKMPQST…
SbbHLH141	CDS	ATGGCGGTGGGGGACGCGCTGCGCCGGCTCTGCGAGGAGGTCGGTTGGTCCTACGCCGTCTTCTGGAAGGCCATCGGCGCCGCCGACCCTGTGCATTTGGTGTGGGAGGACGGTTGCTGCGGCCACGCGTCATGCTCCGCCGGATCTGAGGCTCCTGAAGAAGCTGGGTGTGAGCCGGGCACCAGTGTGTGCACGCTTGTTAAAAAGGTTATGGCCTCGCAAATTCATGTCGTTGGTGAAGGTGCCATTGGCCGCGCTGCTTTCACTGGAAATCATCAATGGATTGTCCATGATCCTGCTGCCAATGATCACAATCTCAGACCCGAGGTTGCTGCTGAGATGAATCATCAGTTTGCAGCTGGCATTCAGACTATTGCAATTATTCCTGTGTTACCACGA…
SbbHLH142	Protein	MAQAQDQEHPLALSLPPPAKAKEEASPEPERARRRHMSRLYAELGAQLPGLPPRASRARILEDAIAYVGVLRATVAGLEARAAFAKAAATATATPASAAEVVVAGKASCFAVRLPVARRRGALTRVLEVFRRHGVPVLEATVTSDGGEAAVTVTTAPVPPRFLQRIQEDIRSSIA*
SbbHLH142	CDS	ATGGCCCAGGCCCAGGACCAGGAGCACCCGCTGGCGCTCTCACTGCCGCCGCCCGCCAAAGCCAAGGAGGAGGCCTCCCCTGAGCCCGAGCGCGCGCGCCGCCGCCACATGTCCAGGCTCTACGCCGAGCTCGGTGCTCAGCTCCCCGGCCTGCCCCCTCGGGCGAGCAGGGCGCGGATCCTGGAGGACGCGATCGCCTACGTGGGGGTGCTGCGGGCCACGGTCGCGGGGCTCGAGGCGCGCGCCGCGTTCGCGAAAGCAGCGGCGACGGCGACGGCTACGCCCGCCAGCGCGGCCGAGGTGGTCGTGGCCGGGAAGGCGTCGTGCTTCGCCGTCCGCCTGCCGGTGGCGCGGCGCCGGGGCGCGCTGACGCGCGTGCTGGAGGTGTTCCGGCGGCAC…
SbbHLH143	Protein	MPAMSRPDPARPDRVSSPSLPRRRDQTDALPLVHNCSSKTPPAAHTRRSAMDGQGGGGWLPLDLSLATAGDLSLATAGPSASASAGERRPRPRPNRRTVSSLYAELGAMLPNLPTDRAASKEEIVDAAAERVKMLEDTVAVLETYRAVRSPAAAAAGRRQPEVSVAVGAVCFCARLPARSPGALARALEAFHRRGVEVLVATVGRHGHGQGAAVLTVTAAAAPPEVLEMIRADIAAIY*
SbbHLH143	CDS	ATGCCCGCCATGTCACGCCCCGACCCGGCCCGACCCGACCGCGTCTCTTCTCCTTCCTTGCCACGACGACGAGACCAGACCGACGCGCTCCCTCTCGTGCACAACTGCTCAAGCAAAACCCCGCCCGCAGCCCACACCCGCCGCTCCGCCATGGATGGACAAGGAGGAGGAGGATGGCTTCCGCTCGACCTGTCCCTGGCCACCGCGGGGGACCTGTCCCTAGCCACCGCGGGGCCGTCCGCGTCCGCGTCGGCGGGCGAGCGCCGGCCGAGGCCGAGGCCGAACCGGCGCACCGTGTCCTCGCTCTACGCTGAGCTCGGCGCCATGCTCCCCAACCTCCCCACCGACCGGGCGGCGAGCAAGGAGGAGATCGTGGATGCGGCGGCCGAGCGGGTGAAG…
SbbHLH144	Protein	MEAGGLITEVGWTEFDFLSHGEESEAMMAQLLGAFPSHADEGQHELLHWPDQASNAYSDSIPPSCGGYYFLSNSNEALGSSSCTAPTDALPFQEEHGAGAAEYLDVTANHSFNCYGNGDPSYEDLDDPMSVSMLGSVSTAPDKSKRKHMVEEHDGQTQKRGRKSARNVGEAKRAKRAKKSGDEDSSMAIRNGSPTSCCTSDSDSNASLESADGDGDADARRPKGKGRAGRSATTEPQSIYARKRRERINERLKILQNLVPNGTKVDISTMLEEAVHYVKFLQLQIRLLSSDDTWMYAPIAYNGMNIGIGIDLNMDR*
SbbHLH144	CDS	ATGGAGGCTGGAGGGTTGATCACCGAGGTCGGTTGGACCGAGTTCGACTTCCTGTCGCACGGCGAGGAGTCGGAGGCGATGATGGCGCAGCTGCTCGGTGCCTTCCCGTCCCATGCCGATGAAGGTCAACATGAGCTGCTGCATTGGCCTGATCAAGCTTCCAATGCATACAGTGACAGTATCCCACCTTCATGTGGGGGCTACTATTTTTTGAGCAACTCAAATGAGGCCCTTGGGAGCAGCTCCTGCACTGCACCAACAGATGCCCTGCCGTTTCAGGAGGAGCATGGTGCAGGTGCAGCTGAGTACCTGGATGTGACTGCAAACCATTCCTTCAACTGTTATGGGAATGGTGATCCGAGCTATGAGGATCTGGATGATCCGATGAGCGTCAGCATG…
SbbHLH145	Protein	MDCGMAQVVGMATTDHEYAGISRKKATGGARRSHPAETHNLTEKRRRRKIDDKLKTLRQLVPGCDDKSNQASILDQTIQHIKSLQQQIQVQPKAISLGCDAIKPPAVYPVVLPQGTAVAAAGELLPPAAALPPAVLAMAARGHVRPGLAPLHHLRRWCLSVPFFQW*
SbbHLH145	CDS	ATGGATTGCGGCATGGCCCAGGTGGTTGGGATGGCAACCACTGATCACGAGTATGCCGGGATTAGCAGGAAGAAAGCGACAGGAGGAGCAAGGAGGTCTCATCCTGCAGAAACACACAACCTGACAGAGAAGCGACGAAGGCGCAAGATAGACGACAAGTTGAAGACCCTTCGACAGCTCGTTCCAGGGTGCGATGACAAGAGCAACCAAGCCTCAATTCTGGACCAGACCATCCAGCACATCAAGTCACTGCAGCAACAAATCCAGGTCCAACCTAAGGCAATCTCGTTGGGGTGCGATGCCATCAAGCCACCAGCAGTTTACCCAGTCGTGCTGCCACAGGGCACGGCTGTCGCTGCCGCCGGCGAGCTGCTGCCGCCTGCAGCCGCGCTTCCTCCA…
SbbHLH146	Protein	MASWLFPIVCGAGEEVAGGGDAVVVAGRRAWVVDDDQMVPSGKGLESSSDHKLQEKRKTSSTGRGKRSHHHAEAHSLTEKRRRLKIKEKLKTLQQLVPGCPNNSNQASTLDQTIRYIKSLQQHILQAMSGMKPTSVAVCPVVQQAPCLPCWQGGTSVQRDGSWALPSYSSVLPPCFHGFTFTAMQS*
SbbHLH146	CDS	ATGGCGTCGTGGCTCTTCCCGATCGTCTGCGGCGCCGGCGAGGAGGTCGCTGGCGGCGGTGATGCCGTCGTCGTTGCCGGCCGGCGCGCTTGGGTGGTGGATGATGATCAGATGGTGCCGTCAGGGAAGGGGCTGGAATCGTCGTCGGATCACAAGCTACAGGAGAAGAGGAAAACATCATCAACAGGACGAGGAAAGCGGTCTCATCACCACGCTGAAGCGCACAGCCTGACAGAGAAGAGAAGACGGTTGAAGATAAAGGAGAAGTTGAAGACCCTGCAACAGCTCGTTCCAGGATGCCCCAACAACAGCAACCAAGCTTCAACTCTGGACCAAACCATCCGGTACATCAAGTCACTGCAACAGCACATTCTTCAGGCAATGTCTGGAATGAAGCCA…
SbbHLH147	Protein	MNKNDPDAAAAAGGGGPWCCDNQGGNAGEAAAAATVPTTGESGSFFADVVADYSTDELFELVWEQEGKDGGGASSGSMHPAVSRLRSPKFTKPPDVPFDDPPLEDEMAAWLAGTVVKGDEVLAFNDDDGGSRRPTSDDGRDVVPAEKGTSSTTAMGKKEKVVPTTTMEGMMMANKEMRKVPAAVGSSRRSHHGEGHNLTEKRRRHKINERLKTLQKLVPGCSKSNQASTLDQTIHYMKSLQQQVQAMSVGLAAPAVYPVVQPQCVPPGTPVAMPFPAAHPMVLGGHPPSTTMVPFGATMVQLPHYPAAAVMMPLYPAAAPTSTVATPGDAMSASHLHGSSSRSSSKEKRKRQ*
SbbHLH147	CDS	ATGAACAAGAACGACCCAGATGCTGCTGCTGCTGCTGGAGGTGGTGGTCCCTGGTGCTGTGACAACCAGGGTGGCAACGCCGGCGAGGCCGCCGCCGCCGCCACCGTGCCCACCACGGGCGAATCCGGAAGCTTCTTCGCCGATGTGGTCGCGGACTACTCCACAGATGAACTCTTTGAGCTGGTGTGGGAGCAAGAAGGAAAAGACGGCGGCGGCGCATCGTCGGGGTCGATGCACCCGGCGGTTTCCCGCCTCAGGTCGCCGAAGTTCACCAAGCCGCCCGATGTGCCGTTCGACGACCCACCGTTGGAGGACGAGATGGCGGCGTGGCTCGCGGGCACCGTTGTCAAAGGCGATGAGGTACTTGCCTTCAACGACGACGACGGTGGCAGTCGTCGA…
SbbHLH148	Protein	MMNNDPDAAGDPWRCCYNNAGEAAATAVPTSGETGSFFADKAPDYSTDDLFELVWEQEGQDGGASGPAVSRLRSRRFSNPPPDVRFEPPSEDEMAAWLISAIVKGDELVCNDDGGRQPMADDSWDVPMMGTTATATNKKQKVTPEGKMGTEEMRKAPAGGSSRSHHGEAHNLTEKRRRHKINERLKTLQQLVPGCSKSNQASTLDQTIHYMKSLQHQVQAMSVGLASPAVYPVVQPQCVPPATPVAMPFPAAPMFLGGHPPSTTMMVPFGTTMIPLPHYPAGAVMMPGAAVAPLYPASAPTTTAVAPGDAVSASHLHGFSSRSSSKGSGMGSSSLCQSDRT*
SbbHLH148	CDS	ATGATGAACAACGACCCAGATGCTGCTGGGGATCCGTGGCGGTGCTGCTACAACAACGCCGGCGAGGCCGCCGCCACCGCCGTGCCCACTTCGGGCGAAACCGGCAGCTTCTTCGCCGACAAGGCCCCGGACTACTCCACAGATGACCTCTTTGAGCTGGTGTGGGAGCAAGAAGGACAAGATGGTGGTGCATCGGGGCCGGCGGTTTCCCGCCTCCGGTCGCGGAGGTTCAGCAATCCGCCGCCCGATGTGCGGTTCGAGCCACCGTCGGAGGACGAGATGGCGGCGTGGCTCATCAGTGCCATCGTCAAAGGCGATGAACTTGTCTGCAACGACGATGGCGGCCGCCAACCAATGGCTGATGACAGTTGGGATGTGCCGATGATGGGGACTACAGCG…
SbbHLH149	Protein	MMLLLLLVRGCGGCDNDNAGEATAATAAVPTMGESGSFFADVVADYYISKPPDVHFDPPSEDEMAAWFGAIVKGEELAGNDGDGGHRLIADDGGRDAVPATMETSTETDKKEKVPTTTEGVVMGNKVMKNKAPAGGPSSWRSHHGEAHKLTEKRRRHKINERLKTLQQLVPGCSKSNQASTLDQTIHYMKSLQQQVQAMSVGLAAPAVYPIVQPQCMPPGMPVAMPFPAAHPMVLGGHPPSTTMVPFGATMFQLPYPGAAVMVPAAAAVAPLYPAPAAAPTSTAVAFGDSMSANHSRGSSSRSRSKGRGKGSSSL*
SbbHLH149	CDS	ATGATGCTGCTGCTGCTGCTGGTGCGTGGTTGTGGGGGCTGCGACAACGACAACGCCGGCGAGGCCACAGCCGCCACCGCCGCAGTGCCCACCATGGGCGAATCCGGCAGCTTCTTCGCCGACGTGGTCGCGGACTACTACATCAGCAAACCGCCCGATGTGCATTTCGACCCACCGTCGGAGGACGAGATGGCGGCGTGGTTCGGCGCCATTGTCAAAGGCGAGGAACTTGCCGGCAATGACGGCGATGGCGGCCACCGACTGATAGCTGATGATGGTGGTCGGGATGCAGTGCCGGCAACGATGGAGACGTCGACGGAGACTGACAAGAAAGAAAAGGTTCCAACGACGACGGAGGGAGTGGTGATGGGCAACAAGGTGATGAAAAATAAGGCGCCG…
SbbHLH150	Protein	MNYPHAAAAAGPWLTCCDNDNAGEAAAAMMPTMGESGSFFADVVADYSRNELFERVWEQEGQAGGGASGSMQPAISCLWSPRFSSKSPDVRFDPPSEDEMTAWLGATVKGEELAGNVDDGGRRLIADDGGRDAVPATMGTSRDTDKEEKVPTTTEGVMMDNKVMRKAPAGGPSRKSHHGEAHRLTEKRRRHKINERLKTLQQLVPGCSKSNQASTLDQTIHYMKSLQHQVQAMSVGLASPAVYPVVQPQGMPLGTPVAMPFPAAHPPVVLGGHPPSTTMVPFGATMLQLPHYAGAAVMVPAAAAMAPLYPAPAAAPTSTAVAPGDAMAANHLRGSSS*
SbbHLH150	CDS	ATGAACTACCCACATGCTGCTGCTGCTGCTGGTCCGTGGTTGACGTGCTGCGACAACGACAACGCCGGCGAGGCTGCCGCCGCCATGATGCCCACCATGGGTGAATCCGGTAGCTTCTTCGCCGACGTGGTCGCGGACTACTCCAGAAATGAACTCTTTGAGCGGGTGTGGGAGCAAGAAGGACAAGCCGGCGGAGGCGCATCAGGGTCGATGCAGCCGGCGATTTCCTGTCTCTGGTCGCCGAGGTTCAGCAGCAAGTCGCCCGATGTGCGGTTCGACCCACCGTCGGAGGACGAGATGACGGCGTGGCTCGGCGCCACTGTCAAAGGCGAGGAACTTGCCGGCAACGTCGACGATGGCGGCCGCCGACTGATAGCTGATGATGGTGGTCGGGATGCA…
SbbHLH151	Protein	MRCSHSLTERQPAMNQYISDWSGAMGDTFALPLGLGGGGGGGEDDDGLIELMWCNGHVVMQSQAAPRSNKPPRPDKAAPAAAAVQEDDDAAAQAWFQEQYPVEEEDPLERDDLFSELFGEAQAAVDGARGACSCKEEAEEDARQSISGMMPPPPPMRPRDDKACTGDASLDAATATEGAESSMLTIGSSFCGSNHVQTTTGGAGTDVVVVVARARGAATDTSSATRSRSCTTRNEHPCPGAAAAAAAAHRSGKRKQSVDATDAEDVEFESADVTCEPAHKTATAKRRRAAEVHNLSERRRRDRINEKMKALQELIPHCNKTDKASMLDEAIEYLKSLQLQLQMMWMGGGMAAAAAPVVFPAGVHQYMQRMVAAGPAPPPHMASMPAMPFMAPPPAVQAP…
SbbHLH151	CDS	ATGCGCTGCTCTCACTCACTGACTGAGAGGCAGCCCGCCATGAACCAGTACATCTCTGATTGGAGCGGCGCCATGGGCGACACCTTCGCGCTGCCGTTGGGGTTGGGCGGCGGCGGCGGCGGCGGCGAGGACGACGACGGGCTCATCGAGCTCATGTGGTGCAACGGCCACGTGGTCATGCAGAGCCAGGCGGCGCCGCGGAGTAATAAGCCGCCGAGGCCTGACAAGGCCGCGCCAGCGGCGGCGGCGGTGCAGGAGGACGACGACGCGGCGGCGCAGGCGTGGTTCCAGGAACAGTACCCGGTGGAGGAGGAGGACCCGCTCGAGAGGGACGACCTCTTCTCGGAGCTCTTCGGAGAGGCGCAGGCGGCCGTCGACGGCGCCAGGGGCGCGTGCAGC…
SbbHLH152	Protein	MMDRHMEDSSTFLQWAMNHLQHHQHPATAAAAAAYQQEGGAGVGARISGGAGDQEIQDAAAAFPSLQVLRASQPQTAVPASVRVRDLTVQVGDYGGLTNSSSSGDSPGAGAGAAMDHDAVAAAWSPHTARSRTTGLGGGSNSRPVSWNFSAASALPADDRGAVAVALPDATAAVARVQQRAASASAGRRGGSAGPSAAATSPGPVQDHIIAERRRREKINQRFIELSTVIPGLKKMDKATILGDAVKYVRELQEKVKGLEEDGAAGGSGSIQSAVLVTKQQCHMSEDEAMASSHGGSGGADGGMQLPEIEARLSERSVLLRIHCYSARGLLVRVISEVEQMQLSITHTNVMPFPASTAIITITAKVVLPQGYLLRDPRINMCTSVDTEVKHI*
SbbHLH152	CDS	ATGATGGATCGACATATGGAGGACTCCAGCACGTTCCTACAGTGGGCAATGAACCATCTCCAGCACCACCAGCACCCGGCCACCGCCGCCGCCGCCGCCGCATACCAGCAGGAAGGTGGCGCTGGTGTTGGTGCCCGCATCAGCGGCGGCGCCGGAGATCAGGAGATTCAGGACGCCGCCGCCGCCTTCCCGTCGCTCCAGGTGCTCCGCGCCTCCCAGCCACAGACGGCCGTGCCCGCCAGCGTCCGAGTCCGGGACCTGACGGTGCAGGTGGGTGACTACGGCGGCCTGACCAACAGCAGCAGCTCCGGCGACAGCCCCGGCGCGGGCGCGGGCGCCGCCATGGACCACGACGCGGTGGCCGCCGCGTGGTCCCCCCACACCGCGCGCTCCAGGACC…
SbbHLH153	Protein	MEAEAASNMEDSSLFMQWAMDTLLQEEEPAVDDVHWAMDTLLQEEEEEHAAVDGGDAVVFPSLQALRDASHAAEMVRELMAVAAAAETHDAAAANSSPSGGSGDGGGEVTDGGSSGATGTDPAAPATTAATDYYGGSWPPQSPTSSSFARAPPPAPPSSNSNTILPTVSWNFVTGSAQPGSEGVLEEAAVPARSLPPPELAQRRRSPPPPRRAAHHPVRSMGAPSSASCTPDHIVAERKRREKINKRLIELSTVIPGLKKMDKATILSDAAKYVKELQQRLKALEDAAAADAGSIRRKAPPAADENGGSGSPTSASSSSGAPALPEIEARLSERSVMVRIHSCGGKGVAAAALAVVEGLGLTVVHANVMPFSACTISITITAEASPFSSYYSFLPIFIL…
SbbHLH153	CDS	ATGGAGGCAGAGGCAGCAAGCAACATGGAGGACTCAAGCCTGTTCATGCAGTGGGCGATGGACACGCTGCTGCAGGAGGAGGAGCCTGCGGTCGACGACGTGCACTGGGCGATGGACACGCTCCTGCAGGAGGAGGAGGAGGAGCATGCGGCGGTCGACGGCGGCGACGCAGTAGTCTTCCCCTCGCTCCAAGCGCTCCGCGACGCCTCCCACGCGGCGGAGATGGTGCGGGAGCTTATGGCCGTGGCTGCCGCCGCCGAAACCCACGACGCGGCGGCGGCAAACAGCTCGCCGAGCGGTGGTTCCGGCGACGGCGGCGGCGAGGTCACGGACGGCGGCAGCAGCGGGGCCACCGGCACCGATCCTGCAGCCCCGGCCACTACGGCGGCCACGGATTAC…
SbbHLH154	Protein	MTSFIRCSDLVKVNYPQTPANKQLFTSWKQAFCVVLLRIYIPKIPPGQAHASPLPSPSRPHLPSPPLLGNPSLARPEPERRRLLVVLGRGSCCYGGRCRVAFLNCSCSCSCPHLFSFLPSISLLLPLLSSLLRPSACVLHPPPPVAAPTAPAPLMTGPGDELAELLWDHGPALRRPPPPFQPFTCSAAGSSRSHELKRHPVPVPVPLGMHTHGAGLGLGGLPVHDDEDDAVPWLHCPVVVDDGDADTAPLPPEYCASLLSEYSEAAAPAATASHAAAVVPAAPPPPEAAVANKLAPPSATGSGVGEGVLNFTFFSRPLQRPQAASAAASHPVESTVVQAATNRLRSTPLFSEQRMAWLQPPKAPRATAAAAATPPPPPPPPPAPPQLAPMLPDTRHGET…
SbbHLH154	CDS	ATGACGAGTTTTATCAGATGTTCAGATCTAGTAAAAGTCAATTATCCACAAACGCCTGCCAATAAGCAGCTGTTTACAAGTTGGAAACAAGCGTTTTGTGTGGTACTACTCCGTATATATATACCGAAGATACCCCCAGGCCAAGCGCATGCGTCGCCGTTGCCGTCGCCGTCGCGCCCCCACCTCCCGTCCCCTCCGCTTCTTGGAAACCCATCACTAGCGCGTCCTGAACCGGAACGGCGACGCCTCCTCGTCGTCCTCGGCCGCGGCTCCTGCTGCTACGGCGGTAGGTGCCGCGTCGCCTTCCTTAACTGCTCCTGCTCCTGCTCCTGCCCGCATCTCTTCTCCTTCCTCCCATCCATCTCCCTGCTGCTCCCACTCCTATCCTCTCTGCTCCGT…
SbbHLH155	Protein	MSSSTPRKISTAEAQEALKIHSEAERRRRERINAHLATLRRMIPDARQMDKATLLAQVVSQLKELKKKTAETTTQTPPATTIPAEANGIAVHCYTGAAAVTGYGRPPPAATYVRASVSCDDRPGLHADLAAAFRTMRLRPVRADVAALGGRAQCDFLLCREEGGGVMTSAAAGGRDLRALEEGVRRELARAAFPETTTTTTYGCNGTRSRRQRLVGSSHCVLLGHGHGLR*
SbbHLH155	CDS	ATGTCGTCGTCGACGCCGAGGAAGATCAGCACGGCGGAGGCGCAGGAGGCCCTGAAGATCCACAGCGAGGCCGAGAGGCGGCGGCGGGAGAGGATCAATGCTCATCTCGCCACGCTGAGGAGAATGATCCCTGACGCTAGGCAGATGGACAAGGCCACCTTGCTAGCCCAAGTGGTTAGCCAGCTGAAGGAGCTCAAGAAGAAAACGGCCGAAACCACCACGCAGACACCACCGGCCACCACCATCCCTGCAGAGGCCAACGGGATCGCCGTGCACTGCTACACCGGCGCGGCGGCGGTCACAGGCTACGGGAGACCACCGCCGGCGGCGACGTACGTCAGGGCCTCCGTCAGCTGCGACGACCGGCCGGGGCTCCACGCTGACCTCGCCGCCGCGTTC…
SbbHLH156	Protein	MDGCSSWLPLFQGSGIGDAVSSRSGSEVQQKQDLPISSQVEEQLQQFYLLMDMEKNGHPEPEVVVPSSESSIFPSFSGSPDETSSLMPWSGNDTTASNYCHHPAEVSPATYGGDRRDDHQCYGNLDTILNLDEFKCQDAHNGRAQHNNGHGGAFMPYVRHLSPKKQPNKPGSGGQRAIKAAISAVARMHMVRLAQWRQCGYQMEMAVALPTGWSNNCNQQQHVLSERKRRQKLNDSFKALRTVLPPASSKKDKASILIRARDYVSTLESRVSELEKKNRMLVELQHLRNNGGDVYDKKIELDIDIDREACAVKETSQEFHLKIMVGSECNAMDAVVSILECLKEIGDVRLVAMDAVSRATTLTLQMKSSRCNDNILKEYVIKSVKGAMKSKTETS*
SbbHLH156	CDS	ATGGACGGCTGCAGCAGCTGGTTGCCATTATTCCAAGGCAGTGGAATTGGCGACGCCGTATCGAGCAGGAGTGGCTCGGAGGTGCAGCAGAAACAGGATCTGCCGATTAGTTCGCAAGTGGAGGAGCAGCTCCAACAGTTCTACTTGCTGATGGACATGGAGAAAAATGGACACCCAGAGCCAGAGGTGGTGGTGCCCTCGTCGGAATCATCCATTTTCCCCTCCTTCTCTGGAAGTCCTGACGAGACCTCGTCGCTCATGCCATGGAGCGGCAATGATACTACTGCTAGTAACTATTGCCACCACCCGGCAGAGGTCTCCCCAGCCACCTACGGCGGCGATCGCCGCGATGACCACCAGTGCTATGGCAACCTTGACACGATCCTAAACCTGGACGAA…
SbbHLH157	Protein	MDGCSWPPSPSIGGARAVFSGDMPWHKASNSSCDDSDHLHSQREEQDVVVSSQQLQQQLQQIYALLDMEQEHELHLHHAVPPQSPSQHQWSSSPSSSSLVLSASSATTAFCQQPAQASSLDTPFSPFPYGYLETIPNLNREEIMSQARHKDGSGTSAFRQYVRHLHPKKKLKQGACGQRAIKTAMSVLVKMHSARLSQRQRQSSRTEMAAPAVPSSDESNNIQLQHLLSERKRREKINDSFDALRNALPPSSKRDKTSILMRARDYINSLQSRVSELEEKGMALESQLCIDYGYEQDVNGYPEKIEQQ*
SbbHLH157	CDS	ATGGATGGTTGCAGCTGGCCGCCATCTCCGTCTATAGGCGGCGCCAGAGCTGTCTTTAGTGGGGACATGCCATGGCACAAGGCGAGTAACAGCAGCTGCGACGACTCTGATCATCTTCACAGCCAGAGGGAAGAGCAAGACGTGGTGGTCAGCTCGCAACAACTTCAGCAGCAGCTTCAACAGATCTACGCGCTGTTGGACATGGAGCAAGAGCATGAGCTGCACCTGCACCACGCCGTGCCACCGCAGAGCCCTAGCCAGCATCAGTGGTCGTCGTCGCCGTCGTCATCGTCGCTTGTGCTCTCGGCATCGAGCGCCACCACAGCCTTTTGCCAACAACCGGCCCAGGCCTCATCCCTGGACACACCATTTTCTCCATTCCCCTACGGCTACCTTGAG…
SbbHLH158	Protein	MNRGEFQTSLVQQMIWSGTGSGGGNTATASSNNIMSSFKSCHEDQEASPILPSLSSPSMLFPQQFLHTGTSSGQLGHINGGAAGSLPSLQDGGSGQENHMPESWSQMLLGGLVAGDHERYSATAALPSKGIENWGDHAETAASACMVGGGGMKEEGSAMPQPPYNFYGSHSHVAAGDHEMPAPGGASKSQLSQMLLASSPRSCITTSLGSNMLDFSNSAPLPELKSHHHISDNSSECNSTATGSANKKPRVQASSSAQSTLKVRKERLGDRITALHQIVSPFGKTDTASVLQETIGYIRFLLGQIEALSYPYMGHGTSIQNGPIGERNPAGLFPEFPGQLLNHNNNTGAQQPAAVQPDEQQGVNDDMKKDLRSRGLCLVPVSCTSHFGGDNAADYWAPA…
SbbHLH158	CDS	ATGAACAGAGGAGAATTCCAGACCTCCCTTGTCCAGCAGATGATCTGGAGCGGTACCGGCAGTGGCGGCGGCAATACTGCCACAGCCAGCAGCAATAATATCATGAGCAGCTTCAAGTCGTGCCATGAGGATCAAGAGGCCTCCCCCATCCTGCCCTCCTTGTCGTCTCCATCCATGCTCTTCCCACAGCAGTTTCTGCACACCGGTACCTCTTCAGGCCAGCTAGGTCATATCAACGGCGGCGCGGCTGGTTCTCTTCCAAGTCTGCAAGACGGCGGCAGCGGTCAGGAGAACCACATGCCAGAATCATGGAGCCAGATGCTTCTAGGGGGGTTAGTTGCAGGAGACCATGAGCGATACAGCGCCACCGCAGCTCTCCCGTCAAAGGGCATAGAGAAT…
SbbHLH159	Protein	MKTEVEEVSIGQFWTEEDKALCSSVLGSDAFTYLTKCGGAISEGLVAASVLADLQNKLQNLVEADDQSIRWDYAIFWQLSRTKSGAIVLGWGDGSCREPHDSEIGFATSMSVDDASLVTRQKMRKRVLQRLHTAFAGADEEDYAPGIDQVTNTEIFFLASMYFAFPRHVGGPGKVFGAEAPLWIPNNKHNVSPANYCYRGFLANAAGFKTIVLVPFKAGVLEVGSMQNVPESAEALQTIRSMFLGTCSDRIAIEKHEDSSSVQISPGLTKIFGKDLSIRQPSDSKGADPSKVDESSMIAQKSGGGESRLLPNLRKGLQNFSWSQSRGLSSDQQKFGNGILVETSETANCSNGASHSTTVSPFQLQNPQQILAQQASQPRGPMQIDFRVGSSSKFGVLIS…
SbbHLH159	CDS	ATGAAGACAGAGGTCGAGGAGGTAAGCATTGGACAGTTCTGGACTGAGGAAGACAAAGCCCTCTGTTCTTCCGTGCTGGGCTCGGATGCCTTCACATATCTAACAAAATGTGGTGGTGCCATATCTGAAGGTCTTGTAGCAGCATCTGTGTTGGCAGATTTGCAAAATAAACTCCAGAACCTAGTTGAGGCTGATGATCAGAGCATTCGTTGGGACTATGCCATCTTCTGGCAGCTCTCCCGCACAAAATCTGGTGCTATTGTCCTTGGCTGGGGTGATGGATCTTGCCGTGAACCCCATGATAGTGAGATTGGCTTTGCTACATCTATGAGTGTTGATGATGCATCTTTGGTGACCAGACAGAAGATGCGGAAGCGGGTGCTGCAGAGGTTGCACACA…
SbbHLH160	Protein	MSCTGAGQAGGGWLLDYGLVEEEIQGSEFMYMVDDPAVSSVILGFDAPRKDDGGVQDNSGAKKRSRPESSAPPGTKACREKLRRDRLNERFNELCAILEPGKPPKADKVAILSDAARLLNQLRTEAQKLKQSNESLQDSIKSLKAEKSELRDEKTRLKAERERLEQMLKGVSHAAVAAPAPFVPHPAAAAAAPSFHPAAAFAQAGKFVPYPSYPPPAAFWQWIPPTSLDTTKDPAHWPPVA*
SbbHLH160	CDS	ATGAGCTGCACGGGGGCGGGGCAGGCCGGCGGCGGGTGGCTGCTCGATTACGGGCTGGTGGAGGAGGAGATCCAGGGCTCGGAGTTCATGTACATGGTCGACGACCCGGCCGTCTCCAGCGTGATACTGGGGTTCGATGCTCCCAGGAAGGACGACGGCGGCGTCCAGGACAACTCCGGCGCCAAGAAGAGATCCCGGCCAGAGTCCAGCGCACCACCTGGCACCAAGGCTTGCCGTGAGAAGCTCCGGCGAGACAGGCTCAACGAAAGGTTCAACGAGCTCTGCGCCATCTTGGAGCCCGGCAAGCCACCAAAGGCTGACAAAGTTGCCATTCTAAGCGACGCTGCCCGTCTTCTGAACCAGCTGCGTACCGAGGCCCAGAAGCTTAAGCAATCAAAT…
SbbHLH161	Protein	MADEWWSSARTAAAADAGSPCSTAPATDQVDAAESAAATTTNSINFRPTLHVVDAAAPPSFLTDPPHHMDNWTQAYMGGRAPTATTSFNFNALLQLHGDAGRHFLLGQHLHAADGAAPVAAESQSASSSLYAGGNQPYSSYGGDVPAAALMTKPTFRQQEFFDSSTRNFGDMPAAPPMTTTKPLLLQALEQKAFKSHKEPEQDACSSATRSVPSSPAPAKKKPRVATPSPLPTFKVRKEKLGDRITALQQLVSPFGKTDTASVLHEAIEYIRFLHDQVASLSSPYLRCGRPVQQLQQQQDGGEAKEDLRSRGLCLVPVASTTYAVATSETAPEFWPPTFGGTLQ*
SbbHLH161	CDS	ATGGCAGACGAGTGGTGGAGCTCTGCGCGTACTGCTGCCGCCGCCGATGCCGGTTCTCCCTGCTCCACAGCTCCGGCCACGGACCAGGTGGACGCTGCCGAGTCGGCGGCGGCGACGACCACCAACTCGATAAATTTCCGGCCAACTTTGCACGTCGTCGACGCTGCCGCCCCGCCGTCCTTCCTCACTGATCCACCCCATCATATGGATAATTGGACGCAAGCCTACATGGGCGGGAGAGCGCCGACGGCGACCACCAGCTTCAACTTCAACGCGTTGCTCCAGCTCCACGGCGACGCTGGCCGCCACTTCTTGCTCGGTCAGCATCTCCACGCTGCTGACGGCGCGGCGCCCGTGGCAGCAGAGTCGCAGAGCGCGTCGTCGTCCCTGTACGCCGGC…
SbbHLH162	Protein	MEDFGGWSMQYAADPCLPSRPSDDDGLLGAFLGGGFDLRSDHGGLSDLPSSHQVQNLMPCHGGASLSVSDGFMGLDTADMLASVTGALDDGLLDTFAYGSDVVAAAAEEPAQPTASSNAFSSGYSSTTGGNYGNISSGESNTCSGGGGGHDTEVASPCALSRSSALPQATAALASKRKLGGKYPAVAATTSTEAQVAAPWRGAKRDSATSSSSTSITFAAGHGDHHAAGGSSSSAGGGYEYEPDSEALAQVKEMIYRAAAMRPVHQLVCGAGTEPAPSSQSKPRRKNVRISSDPQTVAARLRRERVSERLRVLQRLVPGGSRMDTASMLDEAASYLKFLKTQVKALERANPSNGGYHNSSLLPQSYTGTGSLGVGGGGTGVANGRDGAIDGYVNSNRNM…
SbbHLH162	CDS	ATGGAGGACTTCGGCGGCTGGAGTATGCAGTATGCAGCAGATCCATGCCTGCCAAGCCGCCCGAGCGACGACGACGGCCTCCTCGGTGCCTTTCTAGGCGGCGGCTTCGACCTCCGTTCTGACCATGGCGGTCTCAGCGACCTGCCCTCGTCGCACCAGGTCCAGAACCTCATGCCCTGCCACGGCGGCGCGAGTCTTTCCGTTTCCGACGGATTCATGGGCCTGGACACGGCGGATATGCTCGCGAGCGTCACCGGCGCACTGGACGACGGCCTCCTTGACACGTTCGCTTACGGTTCGGACGTCGTCGCCGCCGCCGCCGAGGAGCCCGCGCAGCCCACCGCGTCGAGCAACGCCTTCTCCTCCGGATACAGCAGCACCACGGGCGGCAATTACGGC…
SbbHLH163	Protein	MHVSIVSSSNSKHLLRCSAPRPDHHIMDKEQGSHLDSFAAPPEDQHQQHAGGAETMVDYMLGHNHVHAPPAAPAPPTTQSQQAVSFDKLSFSDVLQFADFGPKLALNQPAASAGPGEDADDIDDDDDDDGYFFRFQSLPATTLPQRHANPEAAGSKTTTADQDGGAGGGVGGVSESTTLVQQGDHGRAENKGAGDQQQGKSGRRKRPRTVKTSEEVESQRMTHIAVERNRRRQMNEYLRVLRSLMPGSYVQRGDQASIIGGAIEFIRELEQLIQCLESQKRRRLYGGSGDAPRPPPVVDAAVPGGAPITSTTQPQVPPPPQFFPPSHPFPVASGGGDAKIILDLEAAGGAVVDAGGGLREEVAENKSCLADIEVRALGADAMIKILSRRRPGQLIKTIA…
SbbHLH163	CDS	ATGCATGTGTCCATCGTGAGTTCATCAAATTCAAAGCACCTACTACGCTGCTCTGCTCCTCGACCTGATCATCATATCATGGACAAAGAGCAGGGGAGTCACCTCGACAGCTTCGCGGCGCCGCCGGAAGACCAGCACCAGCAGCACGCCGGCGGGGCCGAGACGATGGTCGACTACATGCTTGGCCACAACCACGTGCACGCGCCGCCTGCCGCACCAGCACCGCCGACGACGCAGAGCCAGCAGGCGGTGTCGTTCGACAAGCTCAGCTTCTCCGACGTCCTGCAGTTCGCCGACTTCGGCCCCAAGCTCGCGCTCAACCAGCCCGCCGCGTCCGCCGGCCCGGGAGAGGACGCGGACGACATCGACGACGACGACGACGACGACGGATACTTCTTC…
SbbHLH164	Protein	MSHIAVERNRRRQMNEHLKVLRSLTPGLYIKRGDQASIIGGAIEFIKELQQVLESLEARKKRRSGGSFISRTSSSPSPTPSPRSHFLSSGSSSAASSSTTTMATPSPPVATTTMIKELAACCNSAVADVEAKISGSNVLLRTLSRRIPGQAVRMIAVLEGLHLEVLHLNISTMEDTVLHSFVLKIGLECQLSVEDLAYEVQQTFVVVCCRDGDLELPEPADQSQENHRLMMYSSAMAI*
SbbHLH164	CDS	ATGTCCCACATCGCGGTGGAGCGCAACCGGCGGCGGCAGATGAACGAGCACCTCAAGGTGCTCCGGTCCCTGACGCCCGGCCTCTACATCAAGCGCGGCGACCAAGCCTCCATCATCGGCGGCGCCATCGAGTTCATCAAGGAGCTGCAGCAGGTGCTGGAGTCGCTGGAGGCCAGGAAGAAGCGGCGCAGCGGCGGCAGCTTCATCAGTCGTACTAGTAGTAGCCCCAGCCCCACGCCCAGCCCGCGCTCCCACTTCCTGTCCTCCGGATCCTCATCCGCCGCCAGCAGCAGCACCACCACCATGGCCACCCCGTCGCCGCCAGTCGCAACGACGACGATGATCAAGGAGCTCGCCGCGTGCTGCAACTCGGCCGTGGCCGACGTCGAGGCCAAGATC…
SbbHLH165	Protein	MALLQHHDQRRRQQLEEEEDDEAVRRQMFGGLAAYPAALGHGHQVDYGEDAGGLGDSDAGGSEPEAPPERTRGGGGSGSKRSRAAEVHNLSEKRRRSKINEKMKALQSLIPNSNKTDKASMLDEAIEYLKQLQLQVQMLSMRNGVYLNPPYLSGAIEPAQASQMFAALGGGNITASSSGAVMPPVNQSSGVHQAFDPLNPPRNQPLSFVLPNVDKTIQEAPFHLESSQSHLRTFRMPESSEMMLPGEVVAKHQLTSTQERVSLPGIDMNPIRQESSIVNADHFDGCSHSKE*
SbbHLH165	CDS	ATGGCGCTCCTGCAGCACCACGACCAGCGGCGGCGGCAGCAGCTGGAGGAGGAGGAGGACGACGAGGCGGTGCGGCGCCAGATGTTCGGCGGGTTGGCGGCGTACCCGGCGGCGCTGGGCCACGGCCACCAGGTGGACTACGGGGAGGACGCCGGCGGGCTCGGGGACAGCGACGCGGGCGGGTCGGAGCCCGAGGCGCCGCCGGAGCGGACGCGCGGTGGCGGTGGGTCCGGCAGCAAGCGGAGCCGCGCTGCCGAGGTGCACAACCTCTCCGAGAAGAGGAGGAGGAGCAAGATCAACGAGAAGATGAAGGCGCTGCAGAGCCTGATACCCAATTCCAACAAGACCGACAAGGCATCCATGCTTGACGAGGCCATTGAGTATCTGAAGCAACTGCAG…
SbbHLH166	Protein	MQPSGREMAGGEGGGGPQQQADDFFDQMLSTLPSAWADLGAGGKSPWELTPGTGAGAAAEDPAAQQSHFGDESALLASRLRQHQIGGGDVKSSASPVMLQLSDLHRHGGLGGEESRGNGFSPLPLFSDRSSVPAREEMEGGFKSPNSAGGDHSLFNGFGMHGAAAGQPQFGQSGSMSPQSMGGPAASGGAPQAGGAASSAGGGGAAPPRQQRQRARRGQATDPHSIAERLRRERIAERMKSLQELVPNANKTDKASMLDEIIDYVKFLQLQVKVLSMSRLGGAAGMAPLVASMASSEGNSNGSGGGNNNSGGKGSGGAASATTTTKSGSGENGNGNGSGGVRVTEHQVAKMMEEDMGTAMQYLQGKGLCLMPISLASAISSATSSASLLSRPPAVGRHA…
SbbHLH166	CDS	ATGCAGCCGAGCGGCCGTGAGATGGCCGGCGGCGAGGGCGGGGGCGGGCCGCAGCAGCAGGCCGACGACTTCTTCGACCAGATGCTGTCCACGCTGCCCTCCGCGTGGGCTGACCTGGGCGCCGGTGGCAAGTCGCCCTGGGAACTCACCCCGGGCACAGGCGCCGGAGCGGCGGCCGAGGACCCCGCCGCGCAGCAGAGCCACTTCGGCGACGAGTCGGCGCTGCTCGCGTCCCGCCTCCGGCAGCACCAGATCGGCGGCGGGGACGTCAAGTCCTCCGCCTCCCCGGTCATGCTGCAGCTCAGCGACCTGCACCGCCACGGCGGCCTCGGGGGCGAGGAGAGCCGGGGCAACGGGTTCTCCCCGCTGCCGCTGTTCTCGGACCGGTCGTCCGTGCCG…
SbbHLH167	Protein	MDFSAGSYFSSWPVNSGSESYSLADGSVESYGGEGSMAPSSYFMTARSDHNLKFSVHEQDSTMLPNEQLTYAGAGQTDLLPGDTLSRDKLCENLLELQRLQNNSNLQSNLVAPGVLQHNSTPGVFHPQLNTPGLSELPHALSSSIDSNGSEVSAFLADVNAVSSAPTLCSAFQNASSFMEPVNLEAFSFQGAQSDSVLNKTSHSNGNISVFDSATLASLHDSKEFITGRLPSFASVKEANLASSGFKTQKQEQNAMCNVPLPAFTARNQMSVAATQGALIPQKIPSWINENKSEGPVSHPSDVQTQPNSAGNGVGVKPRVRARRGQATDPHSIAERLRREKISDRMKSLQDLVPNSNKADKASMLDEIIDYVKFLQLQVKVLSMSRLGAPGAVLPLLTE…
SbbHLH167	CDS	ATGGACTTCTCAGCTGGTTCCTACTTCTCATCATGGCCTGTCAATTCTGGTTCTGAGAGCTACAGTTTGGCTGATGGTTCAGTGGAATCATATGGAGGAGAAGGAAGCATGGCACCTTCAAGCTATTTCATGACAGCTAGATCAGATCACAATTTAAAATTCAGTGTGCATGAACAGGATTCCACTATGCTTCCAAATGAACAGTTGACCTATGCTGGTGCTGGCCAGACTGATCTGTTACCTGGTGATACTCTATCTAGGGATAAGCTTTGTGAAAATCTTCTGGAGCTTCAACGACTGCAGAATAACAGCAATCTGCAGAGTAATTTAGTGGCCCCAGGAGTGCTTCAGCACAATTCAACACCTGGGGTCTTTCATCCACAGTTGAATACTCCTGGA…
SbbHLH168	Protein	MSSRRSRASVSEEEINELISRLQTLLPSARRRGGSEASTTKLLKETCSYIKSLHREVDDLSDRLSDLMATMDHNSPGAEIIRSLLR*
SbbHLH168	CDS	ATGTCGAGCCGGAGGTCCCGCGCGTCGGTGTCGGAGGAGGAGATCAACGAGCTCATCTCCAGGCTCCAGACGCTGCTCCCCAGCGCGCGCCGCCGTGGCGGCAGCGAGGCGTCGACGACGAAGCTGCTCAAGGAGACCTGCAGCTACATCAAGAGCCTGCACCGGGAGGTGGACGACCTGAGCGACCGCCTGTCCGACCTCATGGCCACCATGGACCACAACAGCCCCGGCGCCGAGATCATCCGCAGCCTCCTCCGCTAG
SbbHLH169	Protein	MAGYGGGGAYYSANDRYPAAPAAYEDPLAGRRQDDFPAPLTGLEFQPSDTCPKNYVIFDQTYDRSRVMFHPSLANNFGSSAGGYDYDRHCYGYEQNYAGKSAYYGCGDDGGGASIRQKEDTDEIDALMSTEDGEDEDDVLSTGRTPGCRAGGSPDSTCSSGYAATGGGGAKHEMGGCGGEKKKERMKKMVRTLKGIIPGGDRMDTPAVLDEAVRYLKSLKVEVKKLGARGSSS*
SbbHLH169	CDS	ATGGCCGGCTACGGTGGCGGAGGCGCCTACTACTCGGCGAACGACCGGTACCCTGCCGCGCCGGCTGCCTATGAGGACCCGCTCGCTGGTCGGAGGCAGGACGACTTCCCCGCTCCGCTCACGGGGCTGGAGTTTCAGCCGTCGGACACCTGCCCCAAGAACTACGTCATCTTCGACCAGACGTACGACCGGAGCCGGGTCATGTTCCACCCCTCGCTGGCCAACAACTTCGGCTCCTCTGCTGGCGGATACGACTACGATCGCCATTGCTACGGTTACGAGCAGAATTACGCCGGTAAGAGCGCCTACTACGGCTGCGGCGACGATGGCGGCGGGGCCTCCATCCGGCAGAAAGAGGACACCGACGAGATCGACGCGCTCATGAGCACGGAGGACGGT…
SbbHLH170	Protein	MAEALCDQLFSDVDGELMRQHTSDTDDLLGILEAWEDCVTGGGATTPRGADVLHQSASDAAATPKAAAAKRRRQGCREEDGTAVPAPKRQRCSPVSSDAAAASEDGAANKTSHITVERNRRKQMNEHLAVLRSLMPCFYVKRGDQASIIGGVVDYIKELQQVLQSLEAKKQRKAYTEQVLSPRPPACCSPRPPLSPRPPLPPLKSTPPISPRPAVPISPRTPPPAPSSPYKPRRQPISVPLPPPGSSAYASPAMTPTREPAAASYLPSLDTVAADLCAYAATNKQLQPALPAAAGGVVVLPDVKVEFSGANLVVKTVSHRAPGQTVKVIAALEGRSLEILDAKINTVNDTAVNSYTIKIGIECELSAEELVQEIQQAFSS*
SbbHLH170	CDS	ATGGCGGAGGCACTGTGCGATCAGCTCTTCTCCGACGTCGACGGCGAGCTTATGCGGCAGCACACTTCCGACACCGACGACCTCTTGGGCATCCTCGAGGCGTGGGAGGACTGCGTCACTGGCGGTGGTGCAACTACTCCCCGCGGCGCTGATGTCCTCCATCAGAGTGCATCTGACGCCGCCGCAACGCCAAAGGCAGCGGCAGCTAAACGTCGGCGGCAAGGGTGCCGGGAAGAGGACGGCACGGCGGTGCCGGCGCCAAAGAGGCAAAGGTGCTCGCCGGTGTCCTCGGATGCAGCGGCCGCGAGTGAAGATGGTGCGGCAAATAAGACCTCGCACATCACAGTGGAGCGTAACCGGAGGAAGCAGATGAACGAGCACCTCGCCGTGCTCCGCTCG…
SbbHLH171	Protein	MQGDPGYGYGGYGAGGYGGYGAGAGAGGYGYDIAAANGGGGGYYSATDRYPAAPAAAYEDPLAGQRQHDFPAPLTGLEFQPSDTCPKNYVIFDQTYDRSRVMFHPSLANNFGSSPAGGYDYGSHCYGGYDQSYYPGESAYHGCGGDDGAVGGGVSVRQKEDTDEIDALMSTEDGDDEDDVLSTGRTPGCRAGGSPDSTCSSGGYAGGGRKHETGGGEKKKERMKKMVRTLKGIIPGGDRMDTPAVLDEAVRYLKSLKVEVKKAGARGSSS*
SbbHLH171	CDS	ATGCAGGGAGACCCCGGGTACGGGTACGGTGGCTATGGCGCCGGCGGGTACGGCGGCTACGGTGCCGGCGCCGGCGCTGGAGGCTACGGCTACGACATTGCCGCCGCCAACGGCGGCGGAGGCGGCTACTACTCGGCGACCGACCGGTACCCTGCCGCGCCTGCTGCTGCCTATGAGGACCCGCTGGCTGGTCAGAGGCAGCACGACTTCCCGGCGCCGCTCACAGGGCTCGAGTTCCAGCCGTCGGACACCTGCCCCAAGAACTACGTCATCTTCGACCAGACGTACGACCGGAGCCGGGTGATGTTCCACCCGTCTCTGGCAAACAACTTCGGCTCCTCCCCCGCCGGCGGATACGACTACGGCAGCCACTGCTACGGTGGCTACGACCAGAGCTAC…
SbbHLH172	Protein	MTSAAASKDERDTRAVLLMDAIFSLAAGPRARVLERAAARIPGCLYICLWAPMIAAGLPPSSHLLCVDAWITNGGGGDRTRAAFDEYRRSFCAVVSGCVPGWAYKDRRPYMELSEPDLTSSASLPEQLQFYHEAGTKMAVFMGCDNGEIEVGLSSTSAPPAVASHVQQSLLEELMQAAPTVPSSSSSSMPSVSIGSPEYSSFIRSMATSAAAATSAAEPSSSQQLQQHPVGPPLPGPGLPAPPPVYGPHGQASFLDPDNEVAAIMTQAILAVISSSAPPPPASIAVPWRGAFRAYNAALSPRARPKPGAPGQRMIKTAIALMVKVQMAMRRRELAEARQHEDATAAAAQPPPPTQQKHTSSQLHHMFSERRRRERLNESFQTLRALLPPGTKKDKATVL…
SbbHLH172	CDS	ATGACTTCGGCCGCAGCCTCCAAAGATGAGAGGGACACCCGCGCCGTTCTGCTCATGGACGCCATCTTCTCGCTCGCGGCGGGGCCCCGGGCGCGCGTCCTGGAGCGCGCAGCGGCCCGCATCCCCGGCTGCCTCTACATCTGCCTCTGGGCGCCGATGATCGCCGCCGGCCTGCCCCCTTCCAGCCATTTGCTTTGCGTGGACGCGTGGATCACCAACGGCGGCGGCGGCGATCGCACAAGGGCGGCGTTCGATGAGTACCGGAGATCGTTCTGCGCCGTCGTGAGCGGCTGCGTGCCCGGCTGGGCGTACAAGGACCGCCGCCCGTACATGGAGCTGTCGGAGCCGGACCTCACGTCGTCGGCGTCGCTGCCGGAGCAGCTGCAGTTCTACCACGAA…
SbbHLH173	Protein	MRHASPPQELPAAAAGGEIQAALSPATASSSAARARGGGGGGGGSFTALLGLPTSQAMELLLPRTAPPPALAPSPAPAAAAPAPTFPSDPHLVDRAARFSTFAPPSPSPSSPSPAPPPPPPPAAANAGKRKAEPVDRASKGKAAKKGKTAAAEEKPTGGDGDGDDEKPAYVHVRARRGQATDSHSLAERARREKINARMELLKELVPGCSKVSGTALVLDEIINHVQSLQRQVEYLSMRLAAVNPRVDFGGLDSFLTTECGRIAGFNCKNGIDLEQVTWPEMGVHGTRQLMQLQQHFWHGDLAHPHQVASQWEKRGDGHPPVFGNPSPSLFGYDLTSSGLEHRSSFCCTNERNQRKGVIRAGDLPFGSGQPICATALDPSRVRCGDRSYWRNATNPGEQ…
SbbHLH173	CDS	ATGCGCCACGCCTCGCCGCCGCAGGAGCTCCCCGCCGCCGCCGCCGGGGGCGAGATCCAGGCGGCGCTGTCCCCCGCCACCGCCTCCTCCTCCGCCGCGCGCGCCCGCGGAGGCGGGGGCGGAGGCGGAGGCTCCTTCACGGCGCTGCTGGGACTCCCCACCTCGCAGGCCATGGAGCTGCTCCTCCCCCGCACGGCGCCGCCGCCCGCCCTAGCCCCATCCCCAGCCCCAGCCGCAGCAGCGCCCGCGCCAACCTTCCCCTCCGACCCGCACCTCGTGGACCGCGCCGCGCGCTTCTCCACGTTCGCGCCCCCGTCTCCGTCCCCGTCCTCCCCGTCCCCAGCGCCGCCTCCACCACCCCCTCCCGCCGCCGCTAACGCAGGCAAGCGCAAGGCGGAA…
SbbHLH174	Protein	MALASSTLPLPLTTTTPPSSSSQDIAATTTSFCAYPLAFFGFEEKAAAMELDEQAFLEEILSLRRDATWDCNAMGDFFSPAAAMDCSFQDRQHQVPTVSVLPTFTASYAQPQPQPTAAPGFDCLSEVYGAAAAFGGPNAGDYGGEMGFLDVVEPKAAAADGVGVGGAAAGLEVCKVEPVLAESGGAFGPGPGLGAAPTPAPASKKKRVEGMPSKNLMAERRRRKRLNDRLSMLRSVVPKISKMDRTSILGDTIDYMKELLERIKLLQEEIEEQQQEAPGMLSVCRELNPIEMVARNIPKFDVERKEGGDTRVEIYCAAKPGLLLSTVSTLDTLGLDIQQCVISCFNDFGMHASCSEMQRDMISAEAIKQELFNNAGYSGRCL*
SbbHLH174	CDS	ATGGCATTGGCATCTTCCACTCTCCCTCTCCCTCTCACCACCACCACACCTCCCTCCTCCTCCTCACAAGACATAGCAGCCACCACCACCTCTTTCTGTGCTTACCCTCTCGCCTTCTTCGGCTTCGAGGAGAAGGCGGCGGCGATGGAGCTGGACGAGCAGGCCTTCCTGGAGGAGATCCTCTCCCTGCGGAGGGACGCAACCTGGGACTGCAATGCCATGGGGGACTTCTTCTCCCCGGCGGCCGCCATGGACTGCTCCTTCCAGGACCGCCAGCACCAGGTGCCCACTGTCAGCGTCCTCCCCACCTTCACCGCCTCCTACGCGCAGCCACAGCCGCAGCCGACGGCGGCGCCCGGCTTCGACTGCCTCAGCGAGGTCTACGGCGCCGCCGCGGCG…
