# Supplementary material for: Genome-wide identification and expression analysis of the bHLH transcription factor family and its response to abiotic stress in sorghum [Sorghum bicolor (L.) Moench]
Source: BMC Genomics. 2021 Jun 5;22:415. doi: 10.1186/s12864-021-07652-9 (PMC8178921; doi:10.1186/s12864-021-07652-9)
Supplement: Supplementary file 2 — Additional file 2 Table S2. Analysis and distribution of the conserved motifs in S. bicolor bHLH proteins. [file 12864_2021_7652_MOESM2_ESM.xls]

## Sheet: Sorghum bicolor
Supplementary Table 2 Analysis and distribution of conserved motifs in Sorghum bicolor bHLH proteins.
Motif	Width	Best possible match
1	29	HSLAERRRREKJNERLKALQSLVPNGSKM
2	21	DKASILDEAIEYVKELQQQVQ
3	15	DYIHVRARRGQATDP
4	21	LRVLAALEGLGLDVJHANVST
5	28	EEDMGTAMQYLRSRGLCLVPVSLTSAIA
6	42	LAQSAGIQTIVCIPLMGGVLELGTTDTVPEDPDLISRARAAF
7	39	DAMVLYSFSLKVEEGCKLASVEEIAAAVHEILCIIDAEA
8	42	EGGATWAYDVGGQSMVCPIIVEDLEPPGQMLVEMLCEDRGIF
9	34	PWVLPKDGTSNVTVAVSDRDVLLEVQCRWEELLM
10	36	LQEEIKELKAEKNELRDEKQRLKAEKEELZNQLKMR

## Sheet: others species
Supplementary Table 2 Analysis and distribution of conserved motifs in bHLH proteins of eight species .
Motif	Width	Best possible match
1	21	ERRRREKJNERLKALRSLVPN
2	21	KMDKASMLDEAIEYIKELQRQ
3	21	PAVYIHVRARRGQATDPHSJA
4	21	LRLLAALESLGLDVLHANVST
5	41	LKKENESLQEEIKELKAEKNELRDEKQRLKAEKEKLZQZLK
6	41	GTERQVAKLMEEDMGAAMQYLQSKGLCLMPISLASAISSAQ
7	21	PEVEVRVSEKEVLIRVHCPRR
8	41	YALGPEEVTDTEWFFLVSMTFSFPRGAGLPGQAFAAGEPVW
9	29	PPPEEERRPRKRGRKPANGREEPLNHVEA
10	29	SYPGAAMWQFMPPTSVDTSKDPELWPPVA
