# Supplementary material for: Genome-wide identification and expression analysis of the bHLH transcription factor family and its response to abiotic stress in sorghum [Sorghum bicolor (L.) Moench]
Source: BMC Genomics. 2021 Jun 5;22:415. doi: 10.1186/s12864-021-07652-9 (PMC8178921; doi:10.1186/s12864-021-07652-9)
Supplement: Supplementary file 3 — Additional file 3 Table S3. Tandem duplication events of S. bicolor bHLH genes. [file 12864_2021_7652_MOESM3_ESM.xlsx]

## Sheet: The tandem duplication events.
Supplementary Table 3 The tandem duplication events of SbbHLH genes.
Gene Name	Group	start	end	Sequence direction	Gene Name	Group	start	end	Sequence direction
SbbHLH010	5	11235481	11238914	-	SbbHLH011	5	11261789	11267804	-
SbbHLH063	1	9069872	9073990	-	SbbHLH064	1	9080566	9085101	-
SbbHLH086	23	52405439	52408742	+	SbbHLH087	23	52410813	52413891	+
SbbHLH117	3	54993166	54996602	+	SbbHLH118	3	55004525	55008252	+
SbbHLH123	23	2274126	2277029	-	SbbHLH124	23	2281897	2284805	-
SbbHLH131	8	61594876	61595791	+	SbbHLH132	8	61602263	61603102	+
SbbHLH132	8	61602263	61603102	+	SbbHLH133	8	61608735	61609526	+
SbbHLH133	8	61608735	61609526	+	SbbHLH134	8	61633826	61634674	+
SbbHLH134	8	61633826	61634674	+	SbbHLH135	8	61641934	61646818	+
SbbHLH146	15	58615952	58617422	+	SbbHLH147	15	58631959	58635334	+
SbbHLH147	15	58631959	58635334	+	SbbHLH148	15	58646879	58653004	+
SbbHLH148	15	58646879	58653004	+	SbbHLH149	15	58676774	58680323	+
SbbHLH149	15	58676774	58680323	+	SbbHLH150	15	58689485	58694436	+
