# Supplementary material for: Genome-wide identification and expression analysis of the bHLH transcription factor family and its response to abiotic stress in sorghum [Sorghum bicolor (L.) Moench]
Source: BMC Genomics. 2021 Jun 5;22:415. doi: 10.1186/s12864-021-07652-9 (PMC8178921; doi:10.1186/s12864-021-07652-9)
Supplement: Supplementary file 4 — Additional file 4 Table S4. The 42 pairs of segmental duplications in S. bicolor bHLH genes. [file 12864_2021_7652_MOESM4_ESM.xlsx]

## Sheet: The segmental duplicates.
Supplementary Table 4 The 42 pairs of segmental duplicates in Sorghum bicolor bHLH genes.
Chromosome Position	SbbHLH Gene Name	SbbHLH Gene ID	Chromosome Position	SbbHLH Gene Name	SbbHLH Gene ID
SORBI_3001G051300	SbbHLH002	transcript:EER90712	SORBI_3002G068100	SbbHLH038	transcript:OQU88647
SORBI_3001G068301	SbbHLH004	transcript:KXG37432	SORBI_3002G031000	SbbHLH036	transcript:OQU88421
SORBI_3001G068301	SbbHLH004	transcript:KXG37432	SORBI_3001G158900	SbbHLH013	transcript:OQU91282
SORBI_3001G140800	SbbHLH010	transcript:EER93684	SORBI_3008G186100	SbbHLH152	transcript:KXG24111
SORBI_3001G158900	SbbHLH013	transcript:OQU91282	SORBI_3008G163700	SbbHLH151	transcript:KXG23956
SORBI_3001G166700	SbbHLH014	transcript:EER91225	SORBI_3008G147800	SbbHLH144	transcript:EES17296
SORBI_3001G278300	SbbHLH018	transcript:OQU92032	SORBI_3001G446500	SbbHLH027	transcript:KXG39824
SORBI_3001G355600	SbbHLH024	transcript:KXG39270	SORBI_3002G385300	SbbHLH056	transcript:EER99751
SORBI_3001G476500	SbbHLH030	transcript:EER95359	SORBI_3002G232900	SbbHLH045	transcript:EER96894
SORBI_3002G198500	SbbHLH041	transcript:EER98886	SORBI_3007G135900	SbbHLH128	transcript:EES15038
SORBI_3002G224500	SbbHLH043	transcript:EER96848	SORBI_3007G155300	SbbHLH129	transcript:EES15124
SORBI_3002G230000	SbbHLH044	transcript:EER96881	SORBI_3007G159300	SbbHLH130	transcript:EES14023
SORBI_3002G235700	SbbHLH046	transcript:KXG35834	SORBI_3007G224200	SbbHLH140	transcript:OQU81018
SORBI_3002G236200	SbbHLH047	transcript:KXG35839	SORBI_3007G223300	SbbHLH139	transcript:EES15468
SORBI_3002G236200	SbbHLH047	transcript:KXG35839	SORBI_3004G253300	SbbHLH092	transcript:KXG30839
SORBI_3002G246600	SbbHLH048	transcript:KXG35904	SORBI_3007G211000	SbbHLH138	transcript:OQU80938
SORBI_3002G255200	SbbHLH049	transcript:OQU89735	SORBI_3003G400600	SbbHLH077	transcript:EES04098
SORBI_3002G255200	SbbHLH049	transcript:OQU89735	SORBI_3007G197700	SbbHLH137	transcript:EES15330
SORBI_3002G260600	SbbHLH050	transcript:EER99171	SORBI_3007G189400	SbbHLH136	transcript:EES14175
SORBI_3002G267000	SbbHLH051	transcript:EER97058	SORBI_3007G182900	SbbHLH131	transcript:KXG25462
SORBI_3003G004500	SbbHLH057	transcript:EER99993	SORBI_3009G088100	SbbHLH159	transcript:EES19274
SORBI_3003G031100	SbbHLH059	transcript:KXG31616	SORBI_3009G073500	SbbHLH156	transcript:KXG21509
SORBI_3003G061400	SbbHLH060	transcript:EES00272	SORBI_3009G057000	SbbHLH155	transcript:KXG21400
SORBI_3003G136900	SbbHLH066	transcript:KXG32305	SORBI_3009G036400	SbbHLH154	transcript:KXG21255
SORBI_3003G191800	SbbHLH069	transcript:OQU87026	SORBI_3003G273200	SbbHLH073	transcript:KXG33221
SORBI_3003G273200	SbbHLH073	transcript:KXG33221	SORBI_3009G214700	SbbHLH162	transcript:OQU78368
SORBI_3003G319800	SbbHLH075	transcript:KXG33533	SORBI_3009G187900	SbbHLH161	transcript:OQU78258
SORBI_3003G400600	SbbHLH077	transcript:EES04098	SORBI_3007G197700	SbbHLH137	transcript:EES15330
SORBI_3004G115000	SbbHLH084	transcript:EES06610	SORBI_3009G250000	SbbHLH163	transcript:KXG22636
SORBI_3004G171500	SbbHLH086	transcript:EES05218	SORBI_3006G080500	SbbHLH108	transcript:KXG26314
SORBI_3004G253300	SbbHLH092	transcript:KXG30839	SORBI_3007G223300	SbbHLH139	transcript:EES15468
SORBI_3004G275500	SbbHLH096	transcript:EES07423	SORBI_3006G197400	SbbHLH117	transcript:KXG27015
SORBI_3004G285600	SbbHLH098	transcript:EES07470	SORBI_3006G180300	SbbHLH115	transcript:OQU82140
SORBI_3005G045100	SbbHLH101	transcript:EES08020	SORBI_3008G044000	SbbHLH141	transcript:EES15701
SORBI_3006G228300	SbbHLH120	transcript:EES11495	SORBI_3007G062200	SbbHLH127	transcript:KXG24583
SORBI_3010G051800	SbbHLH165	transcript:OQU75890	SORBI_3004G336700	SbbHLH100	transcript:KXG31309
SORBI_3010G065500	SbbHLH166	transcript:EER89334	SORBI_3004G329800	SbbHLH099	transcript:EES05953
SORBI_3010G065500	SbbHLH166	transcript:EER89334	SORBI_3002G202600	SbbHLH042	transcript:OQU89497
SORBI_3010G091700	SbbHLH168	transcript:EER88111	SORBI_3004G237000	SbbHLH091	transcript:EES05528
SORBI_3010G152700	SbbHLH170	transcript:EER88428	SORBI_3004G115000	SbbHLH084	transcript:EES06610
SORBI_3010G172800	SbbHLH172	transcript:EER88550	SORBI_3009G073500	SbbHLH156	transcript:KXG21509
SORBI_3010G172800	SbbHLH172	transcript:EER88550	SORBI_3004G094600	SbbHLH082	transcript:KXG29821
