# Supplementary material for: Genome-wide identification and expression analysis of the bHLH transcription factor family and its response to abiotic stress in sorghum [Sorghum bicolor (L.) Moench]
Source: BMC Genomics. 2021 Jun 5;22:415. doi: 10.1186/s12864-021-07652-9 (PMC8178921; doi:10.1186/s12864-021-07652-9)
Supplement: Supplementary file 5 — Additional file 5 Table S5. One-to-one orthologous genes relationships between S. bicolor and other plants. [file 12864_2021_7652_MOESM5_ESM.xls]

## Sheet: Sorghum bicolor-Arabidopsis
Supplementary Table 5 One-to-one orthologous relationships between Sorghum bicolor and Arabidopsis thaliana
SbbHLH Gene Name	SbbHLH Gene ID	Chromosome Position	AtbHLH Gene ID	Chromosome Position
SbbHLH166	SORBI_3010G065500	10	AT5G58010.1	5
SbbHLH033	SORBI_3001G513700	1	AT2G16910.1	2
SbbHLH030	SORBI_3001G476500	1	AT1G22490.2	1
SbbHLH045	SORBI_3002G232900	2	AT5G65320.1	5
SbbHLH050	SORBI_3002G260600	2	AT5G50915.2	5
SbbHLH094	SORBI_3004G267400	4	AT2G18300.3	2
SbbHLH099	SORBI_3004G329800	4	AT4G30980.2	4
SbbHLH099	SORBI_3004G329800	4	AT5G58010.1	5
SbbHLH084	SORBI_3004G115000	4	AT5G53210.1	5
SbbHLH136	SORBI_3007G189400	7	AT5G50915.2	5
SbbHLH154	SORBI_3009G036400	9	AT2G46970.1	2
SbbHLH110	SORBI_3006G127900	6	AT2G43140.2	2
SbbHLH090	SORBI_3004G228400	4	AT1G22490.2	1
SbbHLH059	SORBI_3003G031100	3	AT5G56960.2	5
SbbHLH066	SORBI_3003G136900	3	AT2G46970.1	2
SbbHLH075	SORBI_3003G319800	3	AT4G21340.1	4
SbbHLH020	SORBI_3001G287600	1	AT4G17880.1	4
SbbHLH020	SORBI_3001G287600	1	AT5G46830.1	5
SbbHLH029	SORBI_3001G464300	1	AT5G43175.1	5
SbbHLH138	SORBI_3007G211000	7	AT2G42280.3	2

## Sheet: Sorghum bicolor-indica rice
Supplementary Table 5 One-to-one orthologous relationships between Sorghum bicolor and Oryza sativa indica.
SbbHLH Gene Name	SbbHLH Gene ID	Chromosome Position	OsbHLH Gene ID	Chromosome Position
SbbHLH168	SORBI_3010G091700	10	BGIOSGA005623-TA	2
SbbHLH168	SORBI_3010G091700	10	BGIOSGA022576-TA	6
SbbHLH170	SORBI_3010G152700	10	BGIOSGA006748-TA	2
SbbHLH170	SORBI_3010G152700	10	BGIOSGA023024-TA	6
SbbHLH172	SORBI_3010G172800	10	BGIOSGA006856-TA	2
SbbHLH172	SORBI_3010G172800	10	BGIOSGA023114-TA	6
SbbHLH174	SORBI_3010G269700	10	BGIOSGA023624-TA	6
SbbHLH166	SORBI_3010G065500	10	BGIOSGA009202-TA	2
SbbHLH166	SORBI_3010G065500	10	BGIOSGA021777-TA	6
SbbHLH166	SORBI_3010G065500	10	BGIOSGA029759-TA	9
SbbHLH002	SORBI_3001G051300	1	BGIOSGA009622-TA	3
SbbHLH002	SORBI_3001G051300	1	BGIOSGA024674-TA	7
SbbHLH014	SORBI_3001G166700	1	BGIOSGA035917-TA	12
SbbHLH014	SORBI_3001G166700	1	BGIOSGA010239-TA	3
SbbHLH033	SORBI_3001G513700	1	BGIOSGA031474-TA	10
SbbHLH033	SORBI_3001G513700	1	BGIOSGA011499-TA	3
SbbHLH033	SORBI_3001G513700	1	BGIOSGA023624-TA	6
SbbHLH001	SORBI_3001G041500	1	BGIOSGA013800-TA	3
SbbHLH005	SORBI_3001G079300	1	BGIOSGA011251-TA	3
SbbHLH005	SORBI_3001G079300	1	BGIOSGA013618-TA	3
SbbHLH007	SORBI_3001G095700	1	BGIOSGA013533-TA	3
SbbHLH010	SORBI_3001G140800	1	BGIOSGA037855-TA	12
SbbHLH010	SORBI_3001G140800	1	BGIOSGA013293-TA	3
SbbHLH015	SORBI_3001G254100	1	BGIOSGA031957-TA	10
SbbHLH015	SORBI_3001G254100	1	BGIOSGA011363-TA	3
SbbHLH030	SORBI_3001G476500	1	BGIOSGA032814-TA	10
SbbHLH030	SORBI_3001G476500	1	BGIOSGA012015-TA	3
SbbHLH030	SORBI_3001G476500	1	BGIOSGA030936-TA	9
SbbHLH031	SORBI_3001G488400	1	BGIOSGA031957-TA	10
SbbHLH031	SORBI_3001G488400	1	BGIOSGA011954-TA	3
SbbHLH043	SORBI_3002G224500	2	BGIOSGA026828-TA	8
SbbHLH043	SORBI_3002G224500	2	BGIOSGA030896-TA	9
SbbHLH044	SORBI_3002G230000	2	BGIOSGA028855-TA	8
SbbHLH044	SORBI_3002G230000	2	BGIOSGA030928-TA	9
SbbHLH045	SORBI_3002G232900	2	BGIOSGA030936-TA	9
SbbHLH051	SORBI_3002G267000	2	BGIOSGA026551-TA	8
SbbHLH051	SORBI_3002G267000	2	BGIOSGA029426-TA	9
SbbHLH041	SORBI_3002G198500	2	BGIOSGA026937-TA	8
SbbHLH041	SORBI_3002G198500	2	BGIOSGA029777-TA	9
SbbHLH050	SORBI_3002G260600	2	BGIOSGA026577-TA	8
SbbHLH050	SORBI_3002G260600	2	BGIOSGA029460-TA	9
SbbHLH053	SORBI_3002G329300	2	BGIOSGA024146-TA	7
SbbHLH055	SORBI_3002G359200	2	BGIOSGA023988-TA	7
SbbHLH056	SORBI_3002G385300	2	BGIOSGA012750-TA	3
SbbHLH056	SORBI_3002G385300	2	BGIOSGA023869-TA	7
SbbHLH060	SORBI_3003G061400	3	BGIOSGA002833-TA	1
SbbHLH060	SORBI_3003G061400	3	BGIOSGA019238-TA	5
SbbHLH070	SORBI_3003G195600	3	BGIOSGA003814-TA	1
SbbHLH072	SORBI_3003G272200	3	BGIOSGA004292-TA	1
SbbHLH074	SORBI_3003G313100	3	BGIOSGA004540-TA	1
SbbHLH063	SORBI_3003G102200	3	BGIOSGA002617-TA	1
SbbHLH077	SORBI_3003G400600	3	BGIOSGA000262-TA	1
SbbHLH078	SORBI_3003G412200	3	BGIOSGA000206-TA	1
SbbHLH083	SORBI_3004G101000	4	BGIOSGA006833-TA	2
SbbHLH086	SORBI_3004G171500	4	BGIOSGA008398-TA	2
SbbHLH086	SORBI_3004G171500	4	BGIOSGA016427-TA	4
SbbHLH089	SORBI_3004G207200	4	BGIOSGA008576-TA	2
SbbHLH089	SORBI_3004G207200	4	BGIOSGA016651-TA	4
SbbHLH091	SORBI_3004G237000	4	BGIOSGA005623-TA	2
SbbHLH091	SORBI_3004G237000	4	BGIOSGA022576-TA	6
SbbHLH094	SORBI_3004G267400	4	BGIOSGA005771-TA	2
SbbHLH095	SORBI_3004G270900	4	BGIOSGA014424-TA	4
SbbHLH099	SORBI_3004G329800	4	BGIOSGA009202-TA	2
SbbHLH099	SORBI_3004G329800	4	BGIOSGA021777-TA	6
SbbHLH084	SORBI_3004G115000	4	BGIOSGA006748-TA	2
SbbHLH084	SORBI_3004G115000	4	BGIOSGA023024-TA	6
SbbHLH093	SORBI_3004G264200	4	BGIOSGA008903-TA	2
SbbHLH096	SORBI_3004G275500	4	BGIOSGA008846-TA	2
SbbHLH096	SORBI_3004G275500	4	BGIOSGA017025-TA	4
SbbHLH097	SORBI_3004G284600	4	BGIOSGA008794-TA	2
SbbHLH098	SORBI_3004G285600	4	BGIOSGA005863-TA	2
SbbHLH098	SORBI_3004G285600	4	BGIOSGA014536-TA	4
SbbHLH101	SORBI_3005G045100	5	BGIOSGA004859-TA	1
SbbHLH101	SORBI_3005G045100	5	BGIOSGA034846-TA	11
SbbHLH101	SORBI_3005G045100	5	BGIOSGA037034-TA	12
SbbHLH103	SORBI_3005G131900	5	BGIOSGA035358-TA	11
SbbHLH119	SORBI_3006G217800	6	BGIOSGA017139-TA	4
SbbHLH120	SORBI_3006G228300	6	BGIOSGA017200-TA	4
SbbHLH114	SORBI_3006G175700	6	BGIOSGA027551-TA	8
SbbHLH121	SORBI_3006G236600	6	BGIOSGA014246-TA	4
SbbHLH130	SORBI_3007G159300	7	BGIOSGA028855-TA	8
SbbHLH130	SORBI_3007G159300	7	BGIOSGA030928-TA	9
SbbHLH136	SORBI_3007G189400	7	BGIOSGA026577-TA	8
SbbHLH136	SORBI_3007G189400	7	BGIOSGA029460-TA	9
SbbHLH122	SORBI_3007G008500	7	BGIOSGA027780-TA	8
SbbHLH128	SORBI_3007G135900	7	BGIOSGA026937-TA	8
SbbHLH128	SORBI_3007G135900	7	BGIOSGA029777-TA	9
SbbHLH129	SORBI_3007G155300	7	BGIOSGA026828-TA	8
SbbHLH129	SORBI_3007G155300	7	BGIOSGA030896-TA	9
SbbHLH137	SORBI_3007G197700	7	BGIOSGA000262-TA	1
SbbHLH137	SORBI_3007G197700	7	BGIOSGA029027-TA	8
SbbHLH137	SORBI_3007G197700	7	BGIOSGA029497-TA	9
SbbHLH139	SORBI_3007G223300	7	BGIOSGA005697-TA	2
SbbHLH139	SORBI_3007G223300	7	BGIOSGA028888-TA	8
SbbHLH139	SORBI_3007G223300	7	BGIOSGA030958-TA	9
SbbHLH141	SORBI_3008G044000	8	BGIOSGA034846-TA	11
SbbHLH141	SORBI_3008G044000	8	BGIOSGA037034-TA	12
SbbHLH144	SORBI_3008G147800	8	BGIOSGA035917-TA	12
SbbHLH144	SORBI_3008G147800	8	BGIOSGA010239-TA	3
SbbHLH160	SORBI_3009G160000	9	BGIOSGA019971-TA	5
SbbHLH167	SORBI_3010G071600	10	BGIOSGA021743-TA	6
SbbHLH154	SORBI_3009G036400	9	BGIOSGA001870-TA	1
SbbHLH154	SORBI_3009G036400	9	BGIOSGA019157-TA	5
SbbHLH155	SORBI_3009G057000	9	BGIOSGA019238-TA	5
SbbHLH156	SORBI_3009G073500	9	BGIOSGA002940-TA	1
SbbHLH163	SORBI_3009G250000	9	BGIOSGA017471-TA	5
SbbHLH164	SORBI_3009G260200	9	BGIOSGA020491-TA	5
SbbHLH145	SORBI_3008G153700	8	BGIOSGA037731-TA	12
SbbHLH151	SORBI_3008G163700	8	BGIOSGA037775-TA	12
SbbHLH151	SORBI_3008G163700	8	BGIOSGA013197-TA	3
SbbHLH152	SORBI_3008G186100	8	BGIOSGA037855-TA	12
SbbHLH152	SORBI_3008G186100	8	BGIOSGA013293-TA	3
SbbHLH125	SORBI_3007G033800	7	BGIOSGA027691-TA	8
SbbHLH127	SORBI_3007G062200	7	BGIOSGA017200-TA	4
SbbHLH127	SORBI_3007G062200	7	BGIOSGA027551-TA	8
SbbHLH131	SORBI_3007G182900	7	BGIOSGA026551-TA	8
SbbHLH131	SORBI_3007G182900	7	BGIOSGA029426-TA	9
SbbHLH106	SORBI_3006G047200	6	BGIOSGA016251-TA	4
SbbHLH108	SORBI_3006G080500	6	BGIOSGA008398-TA	2
SbbHLH108	SORBI_3006G080500	6	BGIOSGA016426-TA	4
SbbHLH110	SORBI_3006G127900	6	BGIOSGA004992-TA	1
SbbHLH110	SORBI_3006G127900	6	BGIOSGA016651-TA	4
SbbHLH111	SORBI_3006G131900	6	BGIOSGA014810-TA	4
SbbHLH117	SORBI_3006G197400	6	BGIOSGA008846-TA	2
SbbHLH117	SORBI_3006G197400	6	BGIOSGA017025-TA	4
SbbHLH104	SORBI_3005G177800	5	BGIOSGA035534-TA	11
SbbHLH080	SORBI_3004G012100	4	BGIOSGA007247-TA	2
SbbHLH081	SORBI_3004G017500	4	BGIOSGA007229-TA	2
SbbHLH082	SORBI_3004G094600	4	BGIOSGA006856-TA	2
SbbHLH082	SORBI_3004G094600	4	BGIOSGA023114-TA	6
SbbHLH088	SORBI_3004G184200	4	BGIOSGA006236-TA	2
SbbHLH090	SORBI_3004G228400	4	BGIOSGA005582-TA	2
SbbHLH092	SORBI_3004G253300	4	BGIOSGA005697-TA	2
SbbHLH092	SORBI_3004G253300	4	BGIOSGA030958-TA	9
SbbHLH100	SORBI_3004G336700	4	BGIOSGA005408-TA	2
SbbHLH058	SORBI_3003G017601	3	BGIOSGA003013-TA	1
SbbHLH059	SORBI_3003G031100	3	BGIOSGA002940-TA	1
SbbHLH065	SORBI_3003G105200	3	BGIOSGA002600-TA	1
SbbHLH066	SORBI_3003G136900	3	BGIOSGA001870-TA	1
SbbHLH066	SORBI_3003G136900	3	BGIOSGA019157-TA	5
SbbHLH067	SORBI_3003G140100	3	BGIOSGA001850-TA	1
SbbHLH073	SORBI_3003G273200	3	BGIOSGA000939-TA	1
SbbHLH073	SORBI_3003G273200	3	BGIOSGA020285-TA	5
SbbHLH075	SORBI_3003G319800	3	BGIOSGA000686-TA	1
SbbHLH075	SORBI_3003G319800	3	BGIOSGA017200-TA	4
SbbHLH075	SORBI_3003G319800	3	BGIOSGA020126-TA	5
SbbHLH076	SORBI_3003G391100	3	BGIOSGA004992-TA	1
SbbHLH079	SORBI_3003G428800	3	BGIOSGA000097-TA	1
SbbHLH046	SORBI_3002G235700	2	BGIOSGA028884-TA	8
SbbHLH046	SORBI_3002G235700	2	BGIOSGA030954-TA	9
SbbHLH047	SORBI_3002G236200	2	BGIOSGA005697-TA	2
SbbHLH047	SORBI_3002G236200	2	BGIOSGA028888-TA	8
SbbHLH047	SORBI_3002G236200	2	BGIOSGA030958-TA	9
SbbHLH048	SORBI_3002G246600	2	BGIOSGA028963-TA	8
SbbHLH048	SORBI_3002G246600	2	BGIOSGA031008-TA	9
SbbHLH003	SORBI_3001G056300	1	BGIOSGA013729-TA	3
SbbHLH003	SORBI_3001G056300	1	BGIOSGA025266-TA	7
SbbHLH004	SORBI_3001G068301	1	BGIOSGA013672-TA	3
SbbHLH004	SORBI_3001G068301	1	BGIOSGA025137-TA	7
SbbHLH006	SORBI_3001G082600	1	BGIOSGA013600-TA	3
SbbHLH009	SORBI_3001G107400	1	BGIOSGA013493-TA	3
SbbHLH020	SORBI_3001G287600	1	BGIOSGA033493-TA	10
SbbHLH024	SORBI_3001G355600	1	BGIOSGA012750-TA	3
SbbHLH024	SORBI_3001G355600	1	BGIOSGA023869-TA	7
SbbHLH027	SORBI_3001G446500	1	BGIOSGA032415-TA	10
SbbHLH027	SORBI_3001G446500	1	BGIOSGA011179-TA	3
SbbHLH029	SORBI_3001G464300	1	BGIOSGA011251-TA	3
SbbHLH165	SORBI_3010G051800	10	BGIOSGA005408-TA	2
SbbHLH165	SORBI_3010G051800	10	BGIOSGA022375-TA	6
SbbHLH173	SORBI_3010G191100	10	BGIOSGA020891-TA	6
SbbHLH158	SORBI_3009G084500	9	BGIOSGA002074-TA	1
SbbHLH158	SORBI_3009G084500	9	BGIOSGA018542-TA	5
SbbHLH161	SORBI_3009G187900	9	BGIOSGA000686-TA	1
SbbHLH161	SORBI_3009G187900	9	BGIOSGA020126-TA	5
SbbHLH162	SORBI_3009G214700	9	BGIOSGA000939-TA	1
SbbHLH162	SORBI_3009G214700	9	BGIOSGA020285-TA	5
SbbHLH138	SORBI_3007G211000	7	BGIOSGA028963-TA	8
SbbHLH138	SORBI_3007G211000	7	BGIOSGA031008-TA	9
SbbHLH140	SORBI_3007G224200	7	BGIOSGA028884-TA	8
SbbHLH140	SORBI_3007G224200	7	BGIOSGA030954-TA	9
SbbHLH112	SORBI_3006G175200	6	BGIOSGA014567-TA	4
SbbHLH115	SORBI_3006G180300	6	BGIOSGA005863-TA	2
SbbHLH115	SORBI_3006G180300	6	BGIOSGA014536-TA	4
SbbHLH104	SORBI_3005G177800	5	BGIOSGA035596-TA	11
SbbHLH081	SORBI_3004G017500	3	BGIOSGA001389-TA	1
SbbHLH081	SORBI_3004G017500	3	BGIOSGA000939-TA	1
SbbHLH036	SORBI_3002G031000	2	BGIOSGA013672-TA	3
SbbHLH036	SORBI_3002G031000	2	BGIOSGA025137-TA	7
SbbHLH038	SORBI_3002G068100	2	BGIOSGA009623-TA	3
SbbHLH038	SORBI_3002G068100	2	BGIOSGA024675-TA	7
SbbHLH039	SORBI_3002G076600	2	BGIOSGA025388-TA	7
SbbHLH042	SORBI_3002G202600	2	BGIOSGA021777-TA	6
SbbHLH042	SORBI_3002G202600	2	BGIOSGA029759-TA	9
SbbHLH049	SORBI_3002G255200	2	BGIOSGA029027-TA	8
SbbHLH049	SORBI_3002G255200	2	BGIOSGA029497-TA	9
SbbHLH054	SORBI_3002G332750	2	BGIOSGA025912-TA	7
SbbHLH008	SORBI_3001G105000	1	BGIOSGA010315-TA	3
SbbHLH013	SORBI_3001G158900	1	BGIOSGA037775-TA	12
SbbHLH013	SORBI_3001G158900	1	BGIOSGA013197-TA	3
SbbHLH013	SORBI_3001G158900	1	BGIOSGA013672-TA	3
SbbHLH016	SORBI_3001G261448	1	BGIOSGA032814-TA	10
SbbHLH018	SORBI_3001G278300	1	BGIOSGA032415-TA	10
SbbHLH018	SORBI_3001G278300	1	BGIOSGA011179-TA	3
SbbHLH021	SORBI_3001G300201	1	BGIOSGA031426-TA	10
SbbHLH026	SORBI_3001G430000	1	BGIOSGA012265-TA	3
SbbHLH028	SORBI_3001G447800	1	BGIOSGA011172-TA	3
SbbHLH032	SORBI_3001G488600	1	BGIOSGA011363-TA	3
SbbHLH035	SORBI_3001G527500	1	BGIOSGA011741-TA	3

## Sheet: Sorghum bicolor-zea mays
Supplementary Table 5 One-to-one orthologous relationships between Sorghum bicolor and zea mays.
SbbHLH Gene Name	SbbHLH Gene ID	Chromosome Position	ZmbHLH Gene ID	Chromosome Position
SbbHLH168	SORBI_3010G091700	10	Zm00001d052254_T001	4
SbbHLH168	SORBI_3010G091700	10	Zm00001d018056_T001	5
SbbHLH168	SORBI_3010G091700	10	Zm00001d044839_T001	9
SbbHLH170	SORBI_3010G152700	10	Zm00001d053391_T001	4
SbbHLH170	SORBI_3010G152700	10	Zm00001d016095_T001	5
SbbHLH170	SORBI_3010G152700	10	Zm00001d046096_T001	9
SbbHLH172	SORBI_3010G172800	10	Zm00001d016354_T001	5
SbbHLH172	SORBI_3010G172800	10	Zm00001d046346_T001	9
SbbHLH174	SORBI_3010G269700	10	Zm00001d036382_T001	6
SbbHLH166	SORBI_3010G065500	10	Zm00001d005750_T002	2
SbbHLH166	SORBI_3010G065500	10	Zm00001d052038_T001	4
SbbHLH166	SORBI_3010G065500	10	Zm00001d018374_T001	5
SbbHLH166	SORBI_3010G065500	10	Zm00001d020490_T001	7
SbbHLH166	SORBI_3010G065500	1	Zm00001d045107_T001	9
SbbHLH002	SORBI_3001G051300	1	Zm00001d034503_T001	1
SbbHLH002	SORBI_3001G051300	1	Zm00001d007768_T001	2
SbbHLH014	SORBI_3001G166700	1	Zm00001d041351_T001	3
SbbHLH022	SORBI_3001G349700	1	Zm00001d029402_T001	1
SbbHLH033	SORBI_3001G513700	1	Zm00001d027546_T001	1
SbbHLH001	SORBI_3001G041500	1	Zm00001d034596_T001	1
SbbHLH007	SORBI_3001G095700	1	Zm00001d033957_T002	1
SbbHLH010	SORBI_3001G140800	1	Zm00001d033407_T001	1
SbbHLH015	SORBI_3001G254100	1	Zm00001d027855_T001	1
SbbHLH030	SORBI_3001G476500	1	Zm00001d027987_T001	1
SbbHLH030	SORBI_3001G476500	1	Zm00001d048229_T001	9
SbbHLH031	SORBI_3001G488400	1	Zm00001d027859_T001	1
SbbHLH031	SORBI_3001G488400	2	Zm00001d048309_T001	9
SbbHLH043	SORBI_3002G224500	2	Zm00001d031781_T001	1
SbbHLH043	SORBI_3002G224500	2	Zm00001d005841_T001	2
SbbHLH043	SORBI_3002G224500	2	Zm00001d050016_T001	4
SbbHLH043	SORBI_3002G224500	2	Zm00001d020705_T001	7
SbbHLH044	SORBI_3002G230000	2	Zm00001d031818_T001	1
SbbHLH044	SORBI_3002G230000	2	Zm00001d005919_T001	2
SbbHLH044	SORBI_3002G230000	2	Zm00001d020763_T001	7
SbbHLH045	SORBI_3002G232900	2	Zm00001d005939_T001	2
SbbHLH045	SORBI_3002G232900	2	Zm00001d020790_T001	7
SbbHLH051	SORBI_3002G267000	2	Zm00001d031717_T001	1
SbbHLH051	SORBI_3002G267000	2	Zm00001d006150_T001	2
SbbHLH051	SORBI_3002G267000	2	Zm00001d021164_T001	7
SbbHLH041	SORBI_3002G198500	2	Zm00001d032213_T001	1
SbbHLH041	SORBI_3002G198500	2	Zm00001d005740_T001	2
SbbHLH041	SORBI_3002G198500	2	Zm00001d050394_T001	4
SbbHLH050	SORBI_3002G260600	2	Zm00001d031665_T001	1
SbbHLH050	SORBI_3002G260600	2	Zm00001d006110_T002	2
SbbHLH050	SORBI_3002G260600	2	Zm00001d049870_T001	4
SbbHLH050	SORBI_3002G260600	2	Zm00001d021086_T001	7
SbbHLH055	SORBI_3002G359200	2	Zm00001d006733_T001	2
SbbHLH055	SORBI_3002G359200	2	Zm00001d021988_T001	7
SbbHLH056	SORBI_3002G385300	2	Zm00001d029339_T001	1
SbbHLH056	SORBI_3002G385300	3	Zm00001d022225_T001	7
SbbHLH057	SORBI_3003G004500	3	Zm00001d039271_T001	3
SbbHLH057	SORBI_3003G004500	3	Zm00001d009013_T001	8
SbbHLH060	SORBI_3003G061400	3	Zm00001d039764_T001	3
SbbHLH060	SORBI_3003G061400	3	Zm00001d037528_T001	6
SbbHLH062	SORBI_3003G099000	3	Zm00001d008444_T001	8
SbbHLH070	SORBI_3003G195600	3	Zm00001d044272_T001	3
SbbHLH070	SORBI_3003G195600	3	Zm00001d011212_T001	8
SbbHLH072	SORBI_3003G272200	3	Zm00001d043706_T001	3
SbbHLH074	SORBI_3003G313100	3	Zm00001d012642_T001	8
SbbHLH063	SORBI_3003G102200	3	Zm00001d040148_T001	3
SbbHLH071	SORBI_3003G221900	3	Zm00001d044216_T002	3
SbbHLH077	SORBI_3003G400600	3	Zm00001d042373_T002	3
SbbHLH077	SORBI_3003G400600	3	Zm00001d012067_T001	8
SbbHLH078	SORBI_3003G412200	4	Zm00001d042263_T001	3
SbbHLH083	SORBI_3004G101000	4	Zm00001d016257_T001	5
SbbHLH086	SORBI_3004G171500	4	Zm00001d003677_T003	2
SbbHLH089	SORBI_3004G207200	4	Zm00001d017138_T001	5
SbbHLH091	SORBI_3004G237000	4	Zm00001d052254_T001	4
SbbHLH091	SORBI_3004G237000	4	Zm00001d018056_T001	5
SbbHLH091	SORBI_3004G237000	4	Zm00001d044839_T001	9
SbbHLH094	SORBI_3004G267400	4	Zm00001d051569_T001	4
SbbHLH094	SORBI_3004G267400	4	Zm00001d017778_T001	5
SbbHLH095	SORBI_3004G270900	4	Zm00001d017724_T001	5
SbbHLH099	SORBI_3004G329800	4	Zm00001d052038_T001	4
SbbHLH099	SORBI_3004G329800	4	Zm00001d018374_T001	5
SbbHLH099	SORBI_3004G329800	4	Zm00001d045107_T001	9
SbbHLH084	SORBI_3004G115000	4	Zm00001d053391_T001	4
SbbHLH084	SORBI_3004G115000	4	Zm00001d016095_T001	5
SbbHLH084	SORBI_3004G115000	4	Zm00001d046096_T001	9
SbbHLH093	SORBI_3004G264200	4	Zm00001d017804_T001	5
SbbHLH096	SORBI_3004G275500	4	Zm00001d026046_T001	10
SbbHLH096	SORBI_3004G275500	4	Zm00001d051509_T001	4
SbbHLH096	SORBI_3004G275500	4	Zm00001d017677_T001	5
SbbHLH097	SORBI_3004G284600	4	Zm00001d026097_T005	10
SbbHLH097	SORBI_3004G284600	4	Zm00001d017573_T003	5
SbbHLH098	SORBI_3004G285600	4	Zm00001d026120_T001	10
SbbHLH098	SORBI_3004G285600	5	Zm00001d017559_T001	5
SbbHLH101	SORBI_3005G045100	5	Zm00001d023479_T001	10
SbbHLH101	SORBI_3005G045100	5	Zm00001d004868_T001	2
SbbHLH101	SORBI_3005G045100	5	Zm00001d041926_T001	3
SbbHLH101	SORBI_3005G045100	5	Zm00001d053150_T007	4
SbbHLH103	SORBI_3005G131900	5	Zm00001d007382_T001	2
SbbHLH103	SORBI_3005G131900	6	Zm00001d049294_T001	4
SbbHLH109	SORBI_3006G089000	6	Zm00001d025462_T001	10
SbbHLH109	SORBI_3006G089000	6	Zm00001d003604_T001	2
SbbHLH119	SORBI_3006G217800	6	Zm00001d026317_T002	10
SbbHLH119	SORBI_3006G217800	6	Zm00001d002288_T002	2
SbbHLH120	SORBI_3006G228300	6	Zm00001d026379_T001	10
SbbHLH120	SORBI_3006G228300	6	Zm00001d002200_T001	2
SbbHLH121	SORBI_3006G236600	7	Zm00001d002121_T001	2
SbbHLH130	SORBI_3007G159300	7	Zm00001d031818_T001	1
SbbHLH130	SORBI_3007G159300	7	Zm00001d005919_T001	2
SbbHLH130	SORBI_3007G159300	7	Zm00001d020763_T001	7
SbbHLH136	SORBI_3007G189400	7	Zm00001d031665_T001	1
SbbHLH136	SORBI_3007G189400	7	Zm00001d006110_T002	2
SbbHLH136	SORBI_3007G189400	7	Zm00001d049870_T001	4
SbbHLH136	SORBI_3007G189400	7	Zm00001d021086_T001	7
SbbHLH122	SORBI_3007G008500	7	Zm00001d049721_T001	4
SbbHLH122	SORBI_3007G008500	7	Zm00001d035027_T001	6
SbbHLH123	SORBI_3007G025200	7	Zm00001d035154_T001	6
SbbHLH126	SORBI_3007G051800	7	Zm00001d024522_T001	10
SbbHLH128	SORBI_3007G135900	7	Zm00001d032213_T001	1
SbbHLH128	SORBI_3007G135900	7	Zm00001d050394_T001	4
SbbHLH129	SORBI_3007G155300	7	Zm00001d031781_T001	1
SbbHLH129	SORBI_3007G155300	7	Zm00001d005841_T001	2
SbbHLH129	SORBI_3007G155300	7	Zm00001d050016_T001	4
SbbHLH129	SORBI_3007G155300	7	Zm00001d020705_T001	7
SbbHLH137	SORBI_3007G197700	7	Zm00001d031561_T002	1
SbbHLH137	SORBI_3007G197700	7	Zm00001d006065_T002	2
SbbHLH137	SORBI_3007G197700	7	Zm00001d042373_T002	3
SbbHLH137	SORBI_3007G197700	7	Zm00001d021019_T001	7
SbbHLH139	SORBI_3007G223300	7	Zm00001d005969_T004	2
SbbHLH139	SORBI_3007G223300	8	Zm00001d020834_T004	7
SbbHLH141	SORBI_3008G044000	8	Zm00001d023479_T001	10
SbbHLH141	SORBI_3008G044000	8	Zm00001d004868_T001	2
SbbHLH141	SORBI_3008G044000	8	Zm00001d041926_T001	3
SbbHLH141	SORBI_3008G044000	8	Zm00001d053150_T007	4
SbbHLH144	SORBI_3008G147800	9	Zm00001d041351_T001	3
SbbHLH160	SORBI_3009G160000	9	Zm00001d038357_T001	6
SbbHLH159	SORBI_3009G088100	10	Zm00001d039271_T001	3
SbbHLH167	SORBI_3010G071600	10	Zm00001d037098_T003	6
SbbHLH167	SORBI_3010G071600	9	Zm00001d045046_T001	9
SbbHLH154	SORBI_3009G036400	9	Zm00001d024783_T001	10
SbbHLH154	SORBI_3009G036400	9	Zm00001d040536_T005	3
SbbHLH154	SORBI_3009G036400	9	Zm00001d008205_T001	8
SbbHLH155	SORBI_3009G057000	9	Zm00001d039764_T001	3
SbbHLH155	SORBI_3009G057000	9	Zm00001d037528_T001	6
SbbHLH156	SORBI_3009G073500	9	Zm00001d039459_T001	3
SbbHLH156	SORBI_3009G073500	9	Zm00001d037749_T001	6
SbbHLH156	SORBI_3009G073500	9	Zm00001d009999_T001	8
SbbHLH156	SORBI_3009G073500	9	Zm00001d008853_T001	8
SbbHLH163	SORBI_3009G250000	9	Zm00001d009715_T001	8
SbbHLH164	SORBI_3009G260200	8	Zm00001d009778_T001	8
SbbHLH145	SORBI_3008G153700	8	Zm00001d033267_T001	1
SbbHLH151	SORBI_3008G163700	8	Zm00001d031044_T001	1
SbbHLH151	SORBI_3008G163700	8	Zm00001d033267_T001	1
SbbHLH143	SORBI_3008G116800	8	Zm00001d023882_T001	10
SbbHLH152	SORBI_3008G186100	8	Zm00001d031167_T002	1
SbbHLH152	SORBI_3008G186100	7	Zm00001d033412_T001	1
SbbHLH125	SORBI_3007G033800	7	Zm00001d024679_T002	10
SbbHLH127	SORBI_3007G062200	7	Zm00001d024220_T001	10
SbbHLH127	SORBI_3007G062200	7	Zm00001d026379_T001	10
SbbHLH127	SORBI_3007G062200	7	Zm00001d049461_T001	4
SbbHLH131	SORBI_3007G182900	7	Zm00001d031717_T001	1
SbbHLH131	SORBI_3007G182900	6	Zm00001d006150_T001	2
SbbHLH106	SORBI_3006G047200	6	Zm00001d025141_T003	10
SbbHLH106	SORBI_3006G047200	6	Zm00001d025205_T001	10
SbbHLH106	SORBI_3006G047200	6	Zm00001d004007_T001	2
SbbHLH108	SORBI_3006G080500	6	Zm00001d003677_T003	2
SbbHLH110	SORBI_3006G127900	6	Zm00001d042482_T001	3
SbbHLH111	SORBI_3006G131900	6	Zm00001d025752_T006	10
SbbHLH111	SORBI_3006G131900	6	Zm00001d003193_T001	2
SbbHLH117	SORBI_3006G197400	6	Zm00001d026046_T001	10
SbbHLH117	SORBI_3006G197400	6	Zm00001d051509_T001	4
SbbHLH117	SORBI_3006G197400	5	Zm00001d017677_T001	5
SbbHLH104	SORBI_3005G177800	4	Zm00001d048901_T001	4
SbbHLH080	SORBI_3004G012100	4	Zm00001d054038_T003	4
SbbHLH080	SORBI_3004G012100	4	Zm00001d014995_T001	5
SbbHLH081	SORBI_3004G017500	4	Zm00001d053895_T001	4
SbbHLH082	SORBI_3004G094600	4	Zm00001d016354_T001	5
SbbHLH082	SORBI_3004G094600	4	Zm00001d046346_T001	9
SbbHLH088	SORBI_3004G184200	4	Zm00001d016873_T001	5
SbbHLH090	SORBI_3004G228400	4	Zm00001d018119_T001	5
SbbHLH092	SORBI_3004G253300	4	Zm00001d017908_T001	5
SbbHLH100	SORBI_3004G336700	4	Zm00001d018416_T001	5
SbbHLH100	SORBI_3004G336700	3	Zm00001d045212_T001	9
SbbHLH059	SORBI_3003G031100	3	Zm00001d039459_T001	3
SbbHLH059	SORBI_3003G031100	3	Zm00001d037749_T001	6
SbbHLH059	SORBI_3003G031100	3	Zm00001d008853_T001	8
SbbHLH065	SORBI_3003G105200	3	Zm00001d040186_T001	3
SbbHLH065	SORBI_3003G105200	3	Zm00001d008404_T001	8
SbbHLH066	SORBI_3003G136900	3	Zm00001d024783_T001	10
SbbHLH066	SORBI_3003G136900	3	Zm00001d040536_T005	3
SbbHLH066	SORBI_3003G136900	3	Zm00001d008205_T001	8
SbbHLH067	SORBI_3003G140100	3	Zm00001d008174_T001	8
SbbHLH068	SORBI_3003G154500	3	Zm00001d037569_T001	6
SbbHLH068	SORBI_3003G154500	3	Zm00001d009224_T001	8
SbbHLH073	SORBI_3003G273200	3	Zm00001d043699_T001	3
SbbHLH073	SORBI_3003G273200	3	Zm00001d038863_T001	6
SbbHLH075	SORBI_3003G319800	3	Zm00001d043248_T001	3
SbbHLH076	SORBI_3003G391100	3	Zm00001d042482_T001	3
SbbHLH079	SORBI_3003G428800	3	Zm00001d042062_T001	3
SbbHLH079	SORBI_3003G428800	2	Zm00001d011847_T001	8
SbbHLH046	SORBI_3002G235700	2	Zm00001d005964_T001	2
SbbHLH046	SORBI_3002G235700	2	Zm00001d020826_T001	7
SbbHLH047	SORBI_3002G236200	2	Zm00001d005969_T004	2
SbbHLH047	SORBI_3002G236200	2	Zm00001d020834_T004	7
SbbHLH048	SORBI_3002G246600	2	Zm00001d031441_T001	1
SbbHLH048	SORBI_3002G246600	2	Zm00001d006022_T001	2
SbbHLH048	SORBI_3002G246600	1	Zm00001d020932_T001	7
SbbHLH003	SORBI_3001G056300	1	Zm00001d013073_T001	5
SbbHLH004	SORBI_3001G068301	1	Zm00001d034298_T001	1
SbbHLH004	SORBI_3001G068301	1	Zm00001d033267_T001	1
SbbHLH004	SORBI_3001G068301	1	Zm00001d013130_T001	5
SbbHLH006	SORBI_3001G082600	1	Zm00001d034091_T001	1
SbbHLH006	SORBI_3001G082600	1	Zm00001d013232_T001	5
SbbHLH009	SORBI_3001G107400	1	Zm00001d033848_T003	1
SbbHLH009	SORBI_3001G107400	1	Zm00001d013370_T001	5
SbbHLH011	SORBI_3001G140900	1	Zm00001d033412_T001	1
SbbHLH020	SORBI_3001G287600	1	Zm00001d030028_T001	1
SbbHLH020	SORBI_3001G287600	1	Zm00001d047017_T001	9
SbbHLH024	SORBI_3001G355600	1	Zm00001d029339_T001	1
SbbHLH024	SORBI_3001G355600	1	Zm00001d022225_T001	7
SbbHLH027	SORBI_3001G446500	1	Zm00001d028312_T001	1
SbbHLH029	SORBI_3001G464300	1	Zm00001d028085_T001	1
SbbHLH029	SORBI_3001G464300	10	Zm00001d048141_T001	9
SbbHLH165	SORBI_3010G051800	10	Zm00001d045212_T001	9
SbbHLH171	SORBI_3010G172100	10	Zm00001d036963_T001	6
SbbHLH171	SORBI_3010G172100	10	Zm00001d046332_T001	9
SbbHLH173	SORBI_3010G191100	10	Zm00001d036807_T001	6
SbbHLH173	SORBI_3010G191100	9	Zm00001d046759_T001	9
SbbHLH153	SORBI_3009G036333	9	Zm00001d024781_T001	10
SbbHLH158	SORBI_3009G084500	9	Zm00001d039300_T003	3
SbbHLH158	SORBI_3009G084500	9	Zm00001d037771_T001	6
SbbHLH158	SORBI_3009G084500	9	Zm00001d010416_T002	8
SbbHLH161	SORBI_3009G187900	9	Zm00001d043248_T001	3
SbbHLH161	SORBI_3009G187900	9	Zm00001d038612_T001	6
SbbHLH162	SORBI_3009G214700	9	Zm00001d043699_T001	3
SbbHLH162	SORBI_3009G214700	8	Zm00001d038863_T001	6
SbbHLH142	SORBI_3008G064250	8	Zm00001d023719_T001	10
SbbHLH146	SORBI_3008G153801	7	Zm00001d030971_T001	1
SbbHLH138	SORBI_3007G211000	7	Zm00001d031441_T001	1
SbbHLH138	SORBI_3007G211000	7	Zm00001d006022_T001	2
SbbHLH138	SORBI_3007G211000	7	Zm00001d020932_T001	7
SbbHLH138	SORBI_3007G211000	7	Zm00001d005964_T001	2
SbbHLH140	SORBI_3007G224200	6	Zm00001d020826_T001	7
SbbHLH112	SORBI_3006G175200	6	Zm00001d026147_T002	10
SbbHLH115	SORBI_3006G180300	6	Zm00001d026120_T001	10
SbbHLH115	SORBI_3006G180300	5	Zm00001d017559_T001	5
SbbHLH104	SORBI_3005G177800	3	Zm00001d048786_T001	4
SbbHLH069	SORBI_3003G191800	3	Zm00001d044242_T001	3
SbbHLH069	SORBI_3003G191800	2	Zm00001d011187_T001	8
SbbHLH036	SORBI_3002G031000	2	Zm00001d013130_T001	5
SbbHLH037	SORBI_3002G054600	2	Zm00001d018967_T001	7
SbbHLH038	SORBI_3002G068100	2	Zm00001d034502_T003	1
SbbHLH038	SORBI_3002G068100	2	Zm00001d007768_T001	2
SbbHLH038	SORBI_3002G068100	2	Zm00001d019090_T003	7
SbbHLH039	SORBI_3002G076600	2	Zm00001d019170_T001	7
SbbHLH039	SORBI_3002G076600	2	Zm00001d005750_T002	2
SbbHLH039	SORBI_3002G076600	2	Zm00001d020490_T001	7
SbbHLH049	SORBI_3002G255200	2	Zm00001d031561_T002	1
SbbHLH049	SORBI_3002G255200	2	Zm00001d006065_T002	2
SbbHLH049	SORBI_3002G255200	2	Zm00001d042373_T002	3
SbbHLH049	SORBI_3002G255200	2	Zm00001d021019_T001	7
SbbHLH054	SORBI_3002G332750	2	Zm00001d006564_T002	2
SbbHLH054	SORBI_3002G332750	1	Zm00001d021721_T001	7
SbbHLH008	SORBI_3001G105000	1	Zm00001d033870_T001	1
SbbHLH008	SORBI_3001G105000	1	Zm00001d013357_T001	5
SbbHLH013	SORBI_3001G158900	1	Zm00001d033267_T001	1
SbbHLH013	SORBI_3001G158900	1	Zm00001d031044_T001	1
SbbHLH016	SORBI_3001G261448	1	Zm00001d048229_T001	9
SbbHLH018	SORBI_3001G278300	1	Zm00001d030232_T001	1
SbbHLH018	SORBI_3001G278300	1	Zm00001d028312_T001	1
SbbHLH021	SORBI_3001G300201	1	Zm00001d029898_T001	1
SbbHLH025	SORBI_3001G416500	1	Zm00001d028664_T001	1
SbbHLH026	SORBI_3001G430000	1	Zm00001d028504_T001	1
SbbHLH026	SORBI_3001G430000	1	Zm00001d047878_T001	9
SbbHLH028	SORBI_3001G447800	1	Zm00001d028297_T001	1
SbbHLH028	SORBI_3001G447800	1	Zm00001d047999_T001	9
SbbHLH032	SORBI_3001G488600	1	Zm00001d027855_T001	1
SbbHLH034	SORBI_3001G518900	1	Zm00001d027496_T001	1
SbbHLH035	SORBI_3001G527500	1	Zm00001d027419_T001	1
SbbHLH035	SORBI_3001G527500	1	Zm00001d048478_T001	9

## Sheet: Sorghum bicolor-gripe
Supplementary Table 5 One-to-one orthologous relationships between Sorghum bicolort and Vitis vinifera.
SbbHLH Gene Name	SbbHLH Gene ID	Chromosome Position	VvbHLH Gene ID	Chromosome Position
SbbHLH168	SORBI_3010G091700	10	VIT_01s0026g02030.t01	1
SbbHLH168	SORBI_3010G091700	10	VIT_14s0108g00420.t01	14
SbbHLH168	SORBI_3010G091700	10	VIT_17s0000g05900.t01	17
SbbHLH172	SORBI_3010G172800	10	VIT_11s0016g02070.t01	11
SbbHLH166	SORBI_3010G065500	10	VIT_11s0037g00040.t01	11
SbbHLH005	SORBI_3001G079300	1	VIT_18s0001g09210.t01	18
SbbHLH005	SORBI_3001G079300	1	VIT_03s0091g00730.t01	3
SbbHLH007	SORBI_3001G095700	1	VIT_05s0020g04780.t01	5
SbbHLH030	SORBI_3001G476500	1	VIT_18s0001g06650.t01	18
SbbHLH043	SORBI_3002G224500	2	VIT_18s0001g10400.t01	18
SbbHLH043	SORBI_3002G224500	2	VIT_07s0031g00550.t01	7
SbbHLH044	SORBI_3002G230000	2	VIT_18s0001g07410.t01	18
SbbHLH045	SORBI_3002G232900	2	VIT_18s0001g06650.t01	18
SbbHLH045	SORBI_3002G232900	2	VIT_07s0191g00240.t01	7
SbbHLH050	SORBI_3002G260600	2	VIT_17s0000g00430.t01	17
SbbHLH053	SORBI_3002G329300	2	VIT_12s0059g02650.t01	12
SbbHLH053	SORBI_3002G329300	2	VIT_19s0014g05100.t01	19
SbbHLH055	SORBI_3002G359200	2	VIT_18s0001g09210.t01	18
SbbHLH055	SORBI_3002G359200	2	VIT_03s0091g00730.t01	3
SbbHLH060	SORBI_3003G061400	3	VIT_13s0067g01350.t01	13
SbbHLH070	SORBI_3003G195600	3	VIT_11s0016g02070.t01	11
SbbHLH078	SORBI_3003G412200	3	VIT_17s0000g00330.t01	17
SbbHLH091	SORBI_3004G237000	4	VIT_14s0108g00420.t01	14
SbbHLH094	SORBI_3004G267400	4	VIT_04s0023g01930.t01	4
SbbHLH099	SORBI_3004G329800	4	VIT_11s0037g00040.t01	11
SbbHLH096	SORBI_3004G275500	4	VIT_02s0012g01450.t01	2
SbbHLH097	SORBI_3004G284600	4	VIT_02s0025g02310.t01	2
SbbHLH103	SORBI_3005G131900	5	VIT_14s0068g01200.t01	14
SbbHLH120	SORBI_3006G228300	6	VIT_19s0014g04670.t01	19
SbbHLH130	SORBI_3007G159300	7	VIT_18s0001g07410.t01	18
SbbHLH136	SORBI_3007G189400	7	VIT_17s0000g00430.t01	17
SbbHLH122	SORBI_3007G008500	7	VIT_04s0044g01040.t01	4
SbbHLH129	SORBI_3007G155300	7	VIT_07s0031g00550.t01	7
SbbHLH139	SORBI_3007G223300	7	VIT_01s0010g00540.t01	1
SbbHLH167	SORBI_3010G071600	10	VIT_11s0016g00380.t01	11
SbbHLH154	SORBI_3009G036400	9	VIT_14s0060g00260.t01	14
SbbHLH154	SORBI_3009G036400	9	VIT_07s0005g02510.t01	7
SbbHLH143	SORBI_3008G116800	7	VIT_19s0014g05100.t01	19
SbbHLH090	SORBI_3004G228400	4	VIT_18s0001g06650.t01	18
SbbHLH092	SORBI_3004G253300	4	VIT_14s0083g00930.t01	14
SbbHLH092	SORBI_3004G253300	4	VIT_17s0000g04790.t01	17
SbbHLH066	SORBI_3003G136900	3	VIT_14s0060g00260.t01	14
SbbHLH066	SORBI_3003G136900	3	VIT_07s0005g02510.t01	7
SbbHLH047	SORBI_3002G236200	2	VIT_17s0000g04790.t01	17
SbbHLH048	SORBI_3002G246600	2	VIT_06s0004g01740.t01	6
SbbHLH048	SORBI_3002G246600	2	VIT_08s0007g07810.t01	8
SbbHLH003	SORBI_3001G056300	1	VIT_14s0030g02230.t01	14
SbbHLH003	SORBI_3001G056300	1	VIT_05s0020g04620.t01	5
SbbHLH003	SORBI_3001G056300	1	VIT_07s0141g00220.t01	7
SbbHLH006	SORBI_3001G082600	1	VIT_03s0091g00210.t01	3
SbbHLH024	SORBI_3001G355600	1	VIT_17s0000g06000.t01	17
SbbHLH029	SORBI_3001G464300	1	VIT_18s0001g09210.t01	18
SbbHLH029	SORBI_3001G464300	1	VIT_03s0091g00730.t01	3
SbbHLH165	SORBI_3010G051800	10	VIT_07s0031g00450.t01	7
SbbHLH158	SORBI_3009G084500	9	VIT_11s0016g03560.t01	11
SbbHLH138	SORBI_3007G211000	7	VIT_13s0064g01290.t01	13
SbbHLH138	SORBI_3007G211000	7	VIT_06s0004g01740.t01	6
SbbHLH138	SORBI_3007G211000	7	VIT_08s0007g07810.t01	8
SbbHLH140	SORBI_3007G224200	7	VIT_01s0010g00740.t01	1
SbbHLH112	SORBI_3006G175200	6	VIT_02s0025g03450.t01	2
SbbHLH069	SORBI_3003G191800	3	VIT_09s0002g02700.t01	9
SbbHLH036	SORBI_3002G031000	2	VIT_12s0028g01110.t01	12
SbbHLH042	SORBI_3002G202600	2	VIT_11s0037g00040.t01	11
SbbHLH008	SORBI_3001G105000	1	VIT_18s0001g08600.t01	18
SbbHLH025	SORBI_3001G416500	1	VIT_13s0019g00540.t01	13
SbbHLH028	SORBI_3001G447800	1	VIT_18s0001g08600.t01	18

## Sheet: Sorghum bicolor-tomato
Supplementary Table 5 One-to-one orthologous relationships between Sorghum bicolor and Solanum lycopersicum.
SbbHLH Gene Name	SbbHLH Gene ID	Chromosome Position	SlbHLH Gene ID	Chromosome Position
SbbHLH166	SORBI_3010G065500	10	Solyc12g010170.2.1	12
SbbHLH166	SORBI_3010G065500	10	Solyc07g005400.3.1	7
SbbHLH002	SORBI_3001G051300	1	Solyc05g006650.3.1	5
SbbHLH022	SORBI_3001G349700	1	Solyc04g076030.2.1	4
SbbHLH005	SORBI_3001G079300	1	Solyc01g107140.2.1	1
SbbHLH005	SORBI_3001G079300	1	Solyc04g077960.1.1	4
SbbHLH010	SORBI_3001G140800	1	Solyc02g091800.3.1	2
SbbHLH030	SORBI_3001G476500	1	Solyc11g010340.2.1	11
SbbHLH030	SORBI_3001G476500	1	Solyc04g074810.3.1	4
SbbHLH043	SORBI_3002G224500	2	Solyc02g090950.1.1	2
SbbHLH043	SORBI_3002G224500	2	Solyc04g078800.3.1	4
SbbHLH045	SORBI_3002G232900	2	Solyc11g010340.2.1	11
SbbHLH045	SORBI_3002G232900	2	Solyc04g074810.3.1	4
SbbHLH050	SORBI_3002G260600	2	Solyc03g097820.2.1	3
SbbHLH050	SORBI_3002G260600	2	Solyc06g072520.2.1	6
SbbHLH053	SORBI_3002G329300	2	Solyc10g006510.3.1	10
SbbHLH053	SORBI_3002G329300	2	Solyc02g079970.3.1	2
SbbHLH055	SORBI_3002G359200	2	Solyc01g107140.2.1	1
SbbHLH055	SORBI_3002G359200	2	Solyc04g077960.1.1	4
SbbHLH070	SORBI_3003G195600	3	Solyc07g039570.3.1	7
SbbHLH091	SORBI_3004G237000	4	Solyc02g087860.3.1	2
SbbHLH099	SORBI_3004G329800	4	Solyc12g010170.2.1	12
SbbHLH099	SORBI_3004G329800	4	Solyc07g005400.3.1	7
SbbHLH084	SORBI_3004G115000	4	Solyc03g007410.3.1	3
SbbHLH096	SORBI_3004G275500	4	Solyc08g076810.3.1	8
SbbHLH101	SORBI_3005G045100	5	Solyc11g068960.2.1	11
SbbHLH120	SORBI_3006G228300	6	Solyc02g079760.3.1	2
SbbHLH120	SORBI_3006G228300	6	Solyc07g063830.3.1	7
SbbHLH136	SORBI_3007G189400	7	Solyc03g097820.2.1	3
SbbHLH136	SORBI_3007G189400	7	Solyc06g072520.2.1	6
SbbHLH129	SORBI_3007G155300	7	Solyc02g090950.1.1	2
SbbHLH129	SORBI_3007G155300	7	Solyc04g078800.3.1	4
SbbHLH139	SORBI_3007G223300	7	Solyc05g011810.3.1	5
SbbHLH141	SORBI_3008G044000	8	Solyc11g068960.2.1	11
SbbHLH154	SORBI_3009G036400	9	Solyc01g102300.3.1	1
SbbHLH125	SORBI_3007G033800	7	Solyc07g064040.3.1	7
SbbHLH092	SORBI_3004G253300	4	Solyc03g114720.3.1	3
SbbHLH066	SORBI_3003G136900	3	Solyc01g102300.3.1	1
SbbHLH075	SORBI_3003G319800	3	Solyc10g006640.3.1	10
SbbHLH075	SORBI_3003G319800	3	Solyc02g079760.3.1	2
SbbHLH075	SORBI_3003G319800	3	Solyc07g063830.3.1	7
SbbHLH003	SORBI_3001G056300	1	Solyc09g083220.3.1	9
SbbHLH003	SORBI_3001G056300	1	Solyc09g065820.3.1	9
SbbHLH006	SORBI_3001G082600	1	Solyc01g107490.2.1	1
SbbHLH009	SORBI_3001G107400	1	Solyc02g091800.3.1	2
SbbHLH020	SORBI_3001G287600	1	Solyc08g005050.3.1	8
SbbHLH029	SORBI_3001G464300	1	Solyc01g107140.2.1	1
SbbHLH029	SORBI_3001G464300	1	Solyc04g077960.1.1	4
SbbHLH161	SORBI_3009G187900	9	Solyc10g006640.3.1	10
SbbHLH161	SORBI_3009G187900	9	Solyc07g063830.3.1	7
SbbHLH138	SORBI_3007G211000	7	Solyc01g086870.3.1	1
SbbHLH140	SORBI_3007G224200	7	Solyc05g010610.3.1	5
SbbHLH112	SORBI_3006G175200	6	Solyc08g081140.3.1	8
SbbHLH037	SORBI_3002G054600	2	Solyc09g065820.3.1	9
SbbHLH042	SORBI_3002G202600	2	Solyc07g005400.3.1	7
SbbHLH008	SORBI_3001G105000	1	Solyc04g077480.3.1	4
SbbHLH021	SORBI_3001G300201	1	Solyc01g090790.3.1	1
SbbHLH028	SORBI_3001G447800	1	Solyc01g109700.3.1	1
SbbHLH028	SORBI_3001G447800	1	Solyc04g077480.3.1	4

## Sheet: Sorghum bicolor-Brachypodim dis
Supplementary Table 5 One-to-one orthologous relationships between Sorghum bicolor and Brachypodium distachyon.
SbbHLH Gene Name	SbbHLH Gene ID	Chromosome Position	BdbHLH Gene ID	Chromosome Position
SbbHLH168	SORBI_3010G091700	10	KQK18885	1
SbbHLH168	SORBI_3010G091700	10	KQK01930	3
SbbHLH170	SORBI_3010G152700	10	KQK18079	1
SbbHLH170	SORBI_3010G152700	10	PNT66286	3
SbbHLH172	SORBI_3010G172800	10	KQK17908	1
SbbHLH172	SORBI_3010G172800	10	PNT66187	3
SbbHLH174	SORBI_3010G269700	10	KQK16691	1
SbbHLH166	SORBI_3010G065500	10	KQK19280	1
SbbHLH166	SORBI_3010G065500	10	KQK01143	3
SbbHLH166	SORBI_3010G065500	10	KQJ90251	4
SbbHLH002	SORBI_3001G051300	1	KQK12636	1
SbbHLH002	SORBI_3001G051300	1	KQK20469	1
SbbHLH014	SORBI_3001G166700	1	KQK14164	1
SbbHLH014	SORBI_3001G166700	1	PNT62423	4
SbbHLH022	SORBI_3001G349700	1	KQK21424	1
SbbHLH033	SORBI_3001G513700	1	KQK23774	1
SbbHLH001	SORBI_3001G041500	1	KQK12528	1
SbbHLH005	SORBI_3001G079300	1	KQK23035	1
SbbHLH007	SORBI_3001G095700	1	KQK13294	1
SbbHLH010	SORBI_3001G140800	1	KQK13832	1
SbbHLH010	SORBI_3001G140800	1	KQJ85669	4
SbbHLH030	SORBI_3001G476500	1	KQK23205	1
SbbHLH031	SORBI_3001G488400	1	KQK23399	1
SbbHLH043	SORBI_3002G224500	2	KQJ98652	3
SbbHLH043	SORBI_3002G224500	2	KQJ90506	4
SbbHLH044	SORBI_3002G230000	2	KQJ98671	3
SbbHLH044	SORBI_3002G230000	2	PNT64740	4
SbbHLH045	SORBI_3002G232900	2	KQJ98697	3
SbbHLH045	SORBI_3002G232900	2	KQJ90584	4
SbbHLH051	SORBI_3002G267000	2	KQJ99241	3
SbbHLH051	SORBI_3002G267000	2	KQJ91080	4
SbbHLH041	SORBI_3002G198500	2	KQJ98388	3
SbbHLH041	SORBI_3002G198500	2	KQJ90194	4
SbbHLH050	SORBI_3002G260600	2	KQJ99165	3
SbbHLH050	SORBI_3002G260600	2	KQJ90961	4
SbbHLH053	SORBI_3002G329300	2	KQK15877	1
SbbHLH055	SORBI_3002G359200	2	KQK15461	1
SbbHLH056	SORBI_3002G385300	2	KQK21494	1
SbbHLH056	SORBI_3002G385300	2	KQK15091	1
SbbHLH057	SORBI_3003G004500	3	KQK03473	2
SbbHLH060	SORBI_3003G061400	3	KQK07328	2
SbbHLH060	SORBI_3003G061400	3	KQK02807	2
SbbHLH062	SORBI_3003G099000	3	KQK02362	2
SbbHLH070	SORBI_3003G195600	3	KQK08395	2
SbbHLH072	SORBI_3003G272200	3	KQK09396	2
SbbHLH063	SORBI_3003G102200	3	KQK02309	2
SbbHLH077	SORBI_3003G400600	3	KQK11183	2
SbbHLH077	SORBI_3003G400600	3	KQJ99071	3
SbbHLH078	SORBI_3003G412200	3	KQK11326	2
SbbHLH083	SORBI_3004G101000	4	KQJ94140	3
SbbHLH086	SORBI_3004G171500	4	PNT68800	3
SbbHLH089	SORBI_3004G207200	4	PNT68992	3
SbbHLH091	SORBI_3004G237000	4	KQK18885	1
SbbHLH091	SORBI_3004G237000	4	KQK01930	3
SbbHLH094	SORBI_3004G267400	4	KQK00940	3
SbbHLH095	SORBI_3004G270900	4	PNT61764	5
SbbHLH099	SORBI_3004G329800	4	KQK19280	1
SbbHLH099	SORBI_3004G329800	4	KQK01143	3
SbbHLH084	SORBI_3004G115000	4	KQK18079	1
SbbHLH084	SORBI_3004G115000	4	PNT66286	3
SbbHLH093	SORBI_3004G264200	4	KQK18433	1
SbbHLH093	SORBI_3004G264200	4	KQK00978	3
SbbHLH096	SORBI_3004G275500	4	KQK00838	3
SbbHLH096	SORBI_3004G275500	4	KQJ84300	5
SbbHLH097	SORBI_3004G284600	4	KQK00734	3
SbbHLH098	SORBI_3004G285600	4	KQK00682	3
SbbHLH098	SORBI_3004G285600	4	PNT61668	5
SbbHLH101	SORBI_3005G045100	5	KQJ92159	4
SbbHLH103	SORBI_3005G131900	5	KQJ88405	4
SbbHLH119	SORBI_3006G217800	6	KQJ84635	5
SbbHLH120	SORBI_3006G228300	6	KQJ95150	3
SbbHLH120	SORBI_3006G228300	6	KQJ84799	5
SbbHLH121	SORBI_3006G236600	6	KQJ84900	5
SbbHLH130	SORBI_3007G159300	7	KQJ98671	3
SbbHLH130	SORBI_3007G159300	7	PNT64740	4
SbbHLH136	SORBI_3007G189400	7	KQJ99165	3
SbbHLH136	SORBI_3007G189400	7	KQJ90961	4
SbbHLH128	SORBI_3007G135900	7	KQJ98388	3
SbbHLH129	SORBI_3007G155300	7	KQJ98652	3
SbbHLH129	SORBI_3007G155300	7	KQJ90506	4
SbbHLH137	SORBI_3007G197700	7	KQK11183	2
SbbHLH137	SORBI_3007G197700	7	KQJ90886	4
SbbHLH139	SORBI_3007G223300	7	KQJ98764	3
SbbHLH139	SORBI_3007G223300	7	PNT64784	4
SbbHLH141	SORBI_3008G044000	8	KQJ92159	4
SbbHLH144	SORBI_3008G147800	8	KQK14164	1
SbbHLH144	SORBI_3008G147800	8	PNT62423	4
SbbHLH160	SORBI_3009G160000	9	KQK05947	2
SbbHLH159	SORBI_3009G088100	9	KQK03473	2
SbbHLH167	SORBI_3010G071600	10	KQK19168	1
SbbHLH154	SORBI_3009G036400	9	KQK07639	2
SbbHLH154	SORBI_3009G036400	9	KQK03996	2
SbbHLH156	SORBI_3009G073500	9	KQK17908	1
SbbHLH156	SORBI_3009G073500	9	KQK03161	2
SbbHLH151	SORBI_3008G163700	8	KQK14025	1
SbbHLH143	SORBI_3008G116800	8	KQJ86476	4
SbbHLH152	SORBI_3008G186100	8	KQK13832	1
SbbHLH152	SORBI_3008G186100	8	KQJ85669	4
SbbHLH125	SORBI_3007G033800	7	KQJ94998	3
SbbHLH127	SORBI_3007G062200	7	KQJ95150	3
SbbHLH127	SORBI_3007G062200	7	KQJ84799	5
SbbHLH131	SORBI_3007G182900	7	KQJ99241	3
SbbHLH131	SORBI_3007G182900	7	KQJ91080	4
SbbHLH106	SORBI_3006G047200	6	KQJ82241	5
SbbHLH108	SORBI_3006G080500	6	PNT68800	3
SbbHLH110	SORBI_3006G127900	6	PNT68992	3
SbbHLH111	SORBI_3006G131900	6	PNT61358	5
SbbHLH117	SORBI_3006G197400	6	KQK00838	3
SbbHLH117	SORBI_3006G197400	6	KQJ84300	5
SbbHLH104	SORBI_3005G177800	5	KQJ87912	4
SbbHLH080	SORBI_3004G012100	4	KQJ92907	3
SbbHLH081	SORBI_3004G017500	4	PNT65750	3
SbbHLH082	SORBI_3004G094600	4	KQK17908	1
SbbHLH082	SORBI_3004G094600	4	PNT66187	3
SbbHLH088	SORBI_3004G184200	4	PNT68849	3
SbbHLH090	SORBI_3004G228400	4	KQK01808	3
SbbHLH092	SORBI_3004G253300	4	KQK01450	3
SbbHLH092	SORBI_3004G253300	4	KQJ90635	4
SbbHLH100	SORBI_3004G336700	4	PNT76463	1
SbbHLH100	SORBI_3004G336700	4	KQK01240	3
SbbHLH058	SORBI_3003G017601	3	KQK03313	2
SbbHLH059	SORBI_3003G031100	3	KQK03161	2
SbbHLH065	SORBI_3003G105200	3	KQK02748	2
SbbHLH066	SORBI_3003G136900	3	KQK03996	2
SbbHLH066	SORBI_3003G136900	3	KQK07639	2
SbbHLH067	SORBI_3003G140100	3	KQK04026	2
SbbHLH068	SORBI_3003G154500	3	KQK04229	2
SbbHLH068	SORBI_3003G154500	3	KQK07374	2
SbbHLH073	SORBI_3003G273200	3	KQK09409	2
SbbHLH075	SORBI_3003G319800	3	KQK10102	2
SbbHLH075	SORBI_3003G319800	3	PNT70972	2
SbbHLH076	SORBI_3003G391100	3	PNT73395	2
SbbHLH079	SORBI_3003G428800	3	KQK11593	2
SbbHLH079	SORBI_3003G428800	3	KQK11580	2
SbbHLH046	SORBI_3002G235700	2	KQK18613	1
SbbHLH046	SORBI_3002G235700	2	KQJ98754	3
SbbHLH046	SORBI_3002G235700	2	KQJ90628	4
SbbHLH047	SORBI_3002G236200	2	KQJ98764	3
SbbHLH047	SORBI_3002G236200	2	KQK01450	3
SbbHLH047	SORBI_3002G236200	2	PNT64784	4
SbbHLH048	SORBI_3002G246600	2	KQJ98913	3
SbbHLH048	SORBI_3002G246600	2	KQJ90745	4
SbbHLH003	SORBI_3001G056300	1	KQK12698	1
SbbHLH003	SORBI_3001G056300	1	KQK20575	1
SbbHLH004	SORBI_3001G068301	1	KQK12892	1
SbbHLH004	SORBI_3001G068301	1	KQK14025	1
SbbHLH004	SORBI_3001G068301	1	KQK21024	1
SbbHLH006	SORBI_3001G082600	1	KQK13082	1
SbbHLH009	SORBI_3001G107400	1	KQK13445	1
SbbHLH009	SORBI_3001G107400	1	KQK13832	1
SbbHLH020	SORBI_3001G287600	1	KQJ97935	3
SbbHLH024	SORBI_3001G355600	1	KQK21494	1
SbbHLH024	SORBI_3001G355600	1	KQK15091	1
SbbHLH027	SORBI_3001G446500	1	PNT77804	1
SbbHLH029	SORBI_3001G464300	1	KQK23035	1
SbbHLH029	SORBI_3001G464300	1	KQK15461	1
SbbHLH165	SORBI_3010G051800	10	PNT76463	1
SbbHLH165	SORBI_3010G051800	10	KQK01240	3
SbbHLH173	SORBI_3010G191100	10	KQK17672	1
SbbHLH158	SORBI_3009G084500	9	KQK06982	2
SbbHLH161	SORBI_3009G187900	9	PNT70972	2
SbbHLH161	SORBI_3009G187900	9	KQK10102	2
SbbHLH162	SORBI_3009G214700	9	KQK09409	2
SbbHLH147	SORBI_3008G153900	8	KQJ85972	4
SbbHLH138	SORBI_3007G211000	7	KQJ98913	3
SbbHLH138	SORBI_3007G211000	7	KQJ90745	4
SbbHLH140	SORBI_3007G224200	7	KQJ98754	3
SbbHLH140	SORBI_3007G224200	7	KQJ90628	4
SbbHLH115	SORBI_3006G180300	6	KQK00682	3
SbbHLH115	SORBI_3006G180300	6	PNT61668	5
SbbHLH102	SORBI_3005G110490	5	KQJ88567	4
SbbHLH105	SORBI_3005G195400	5	PNT62661	4
SbbHLH069	SORBI_3003G191800	3	KQK08358	2
SbbHLH036	SORBI_3002G031000	2	KQK21024	1
SbbHLH036	SORBI_3002G031000	2	KQK12892	1
SbbHLH037	SORBI_3002G054600	2	KQK20575	1
SbbHLH038	SORBI_3002G068100	2	KQK20469	1
SbbHLH038	SORBI_3002G068100	2	KQK12636	1
SbbHLH039	SORBI_3002G076600	2	KQK20364	1
SbbHLH042	SORBI_3002G202600	2	KQJ90251	4
SbbHLH049	SORBI_3002G255200	2	KQJ99071	3
SbbHLH049	SORBI_3002G255200	2	KQJ90886	4
SbbHLH054	SORBI_3002G332750	2	KQK15840	1
SbbHLH008	SORBI_3001G105000	1	PNT74200	1
SbbHLH013	SORBI_3001G158900	1	KQK14025	1
SbbHLH018	SORBI_3001G278300	1	PNT77804	1
SbbHLH018	SORBI_3001G278300	1	KQJ96187	3
SbbHLH021	SORBI_3001G300201	1	KQJ97770	3
SbbHLH025	SORBI_3001G416500	1	PNT77654	1
SbbHLH026	SORBI_3001G430000	1	KQK22480	1
SbbHLH028	SORBI_3001G447800	1	PNT77825	1
SbbHLH028	SORBI_3001G447800	1	PNT74200	1
SbbHLH034	SORBI_3001G518900	1	KQK23835	1
SbbHLH035	SORBI_3001G527500	1	KQK23924	1
