# Supplementary material for: Genome-wide identification and expression analysis of the bHLH transcription factor family and its response to abiotic stress in sorghum [Sorghum bicolor (L.) Moench]
Source: BMC Genomics. 2021 Jun 5;22:415. doi: 10.1186/s12864-021-07652-9 (PMC8178921; doi:10.1186/s12864-021-07652-9)
Supplement: Supplementary file 6 — Additional file 6 Table S6. Primer sequences for qRT-PCR. [file 12864_2021_7652_MOESM6_ESM.xlsx]

## Sheet: 1
Supplementary Table 6 Primers of sequences
Group	GENE	Forward primer (5`- 3`)	Reverse primer (5`- 3`)
19	SbbHLH014	CGCAACAGAGTCCCAGAG	TCGGAGCATACATCCACATT
12	SbbHLH025	TTCTGACCGCCTCCTACCC	GCCAGTGATCCTCCGTGAA
17	SbbHLH037	GCAGACTTGGTGGTGCTGG	GGGAATGTTGGGTGTCGTAGA
3	SbbHLH045	AACCTTCGGGTGCTGTCCC	TTCTCGACGATCTGATGAGCC
11	SbbHLH047	AGCAGTTGGCAATAGATGAA	TTGGAGTTGGAAGGAGCA
18	SbbHLH050	GCCCTGTGCTGTATGGTT	AGGTGGAGTTGTGCGTGT
1	SbbHLH063	ATGCCGGTGATCGAGGTGC	CTGCGAGTGGACGGTGTAGAA
2	SbbHLH079	TAACTCCCATTGTTTCTGCTAC	CTGCTCCTTCATCGTTCTTT
22	SbbHLH101	ACCGACCTCGTCAGATGC	CTCCACTGCCGTCACAAT
16	SbbHLH110	CAGAGTACGAGCCAAGCG	TCTCCCTGATGGACGATT
6	SbbHLH125	TACATGCCTCATCCGACCCT	GCACGCTTCGCTGTCCTT
10	SbbHLH130	TCGTCAGGGCGTGGGTGT	TGCGGCGTTGTCGTCGTC
8	SbbHLH134	GTGCGGATGGTCGGGAAG	CAGGCTGTGCAGCAACGC
actin	sbGAPDH	CCTGTACCGTCCCTCGACTT	ATGCTTGCACCCTGTACTGC
